# Supplementary material for: Cryptosporidium parvum infection alters the intestinal mucosa transcriptome in neonatal calves: impacts on epithelial barriers and transcellular transport systems
Source: Front Cell Infect Microbiol. 2024 Dec 4;14:1495309. doi: 10.3389/fcimb.2024.1495309 (PMC11656319; doi:10.3389/fcimb.2024.1495309)
Supplement: Supplementary file 1 [file Table1.xlsx]

## Sheet: Sheet1
barriers and transporters DEG
gene name	description
CLDN1	claudin 1 [Source:VGNC Symbol;Acc:VGNC:27402]
CLDN12	claudin 12 [Source:VGNC Symbol;Acc:VGNC:27404]
CLDN15	claudin 15 [Source:VGNC Symbol;Acc:VGNC:27405]
CLDN2	claudin 2 [Source:NCBI gene (formerly Entrezgene);Acc:404089]
CLDN23	claudin 23 [Source:VGNC Symbol;Acc:VGNC:27412]
CLDN3	claudin 3 [Source:VGNC Symbol;Acc:VGNC:27414]
CLDN4	claudin 4 [Source:VGNC Symbol;Acc:VGNC:27416]
CLDN5	claudin 5 [Source:VGNC Symbol;Acc:VGNC:27417]
CLDN7	claudin 7 [Source:VGNC Symbol;Acc:VGNC:55796]
CLDND1	claudin domain containing 1 [Source:VGNC Symbol;Acc:VGNC:27421]
TJAP1	tight junction associated protein 1 [Source:VGNC Symbol;Acc:VGNC:35880]
TJP1	tight junction protein 1 [Source:VGNC Symbol;Acc:VGNC:35881]
TJP2	tight junction protein 2 [Source:VGNC Symbol;Acc:VGNC:35882]
TJP3	tight junction protein 3 [Source:VGNC Symbol;Acc:VGNC:35883]
JAM2	junctional adhesion molecule 2 [Source:VGNC Symbol;Acc:VGNC:50011]
JAM3	junctional adhesion molecule 3 [Source:VGNC Symbol;Acc:VGNC:50018]
JAML	junction adhesion molecule like [Source:VGNC Symbol;Acc:VGNC:30370]
OCLN	occludin [Source:VGNC Symbol;Acc:VGNC:32397]
OCEL1	occludin/ELL domain containing 1 [Source:NCBI gene (formerly Entrezgene);Acc:615639]
ADGRA2	adhesion G protein-coupled receptor A2 [Source:VGNC Symbol;Acc:VGNC:106631]
ADGRA3	adhesion G protein-coupled receptor A3 [Source:VGNC Symbol;Acc:VGNC:25657]
ADGRD1	adhesion G protein-coupled receptor D1 [Source:VGNC Symbol;Acc:VGNC:53887]
ADGRE3	adhesion G protein-coupled receptor E3 [Source:VGNC Symbol;Acc:VGNC:55194]
ADGRE5	adhesion G protein-coupled receptor E5 [Source:VGNC Symbol;Acc:VGNC:55196]
ADGRF1	adhesion G protein-coupled receptor F1 [Source:VGNC Symbol;Acc:VGNC:25661]
ADGRF2	adhesion G protein-coupled receptor F2 [Source:VGNC Symbol;Acc:VGNC:25662]
ADGRF5	adhesion G protein-coupled receptor F5 [Source:VGNC Symbol;Acc:VGNC:25665]
ADGRG1	adhesion G protein-coupled receptor G1 [Source:VGNC Symbol;Acc:VGNC:97236]
ADGRG5	adhesion G protein-coupled receptor G5 [Source:VGNC Symbol;Acc:VGNC:25668]
ADGRG6	adhesion G protein-coupled receptor G6 [Source:VGNC Symbol;Acc:VGNC:25669]
ADGRG7	adhesion G protein-coupled receptor G7 [Source:VGNC Symbol;Acc:VGNC:25670]
ADGRL1	adhesion G protein-coupled receptor L1 [Source:VGNC Symbol;Acc:VGNC:25671]
ADGRL2	adhesion G protein-coupled receptor L2 [Source:VGNC Symbol;Acc:VGNC:53846]
ADGRL4	adhesion G protein-coupled receptor L4 [Source:VGNC Symbol;Acc:VGNC:25672]
ADGRV1	adhesion G protein-coupled receptor V1 [Source:VGNC Symbol;Acc:VGNC:25673]
NECTIN1	nectin cell adhesion molecule 1 [Source:VGNC Symbol;Acc:VGNC:54888]
NECTIN3	nectin cell adhesion molecule 3 [Source:VGNC Symbol;Acc:VGNC:106835]
NECTIN2	nectin cell adhesion molecule 2 [Source:VGNC Symbol;Acc:VGNC:52209]
CDON	cell adhesion associated, onco regulated [Source:VGNC Symbol;Acc:VGNC:27151]
ANTXR2	ANTXR cell adhesion molecule 2 [Source:VGNC Symbol;Acc:VGNC:25962]
CEACAM1	carcinoembryonic antigen related cell adhesion molecule 1 [Source:NCBI gene (formerly Entrezgene);Acc:404118]
MADCAM1	mucosal vascular addressin cell adhesion molecule 1 [Source:VGNC Symbol;Acc:VGNC:31133]
SMAGP	small cell adhesion glycoprotein [Source:VGNC Symbol;Acc:VGNC:34982]
KIRREL2	kirre like nephrin family adhesion molecule 2 [Source:VGNC Symbol;Acc:VGNC:30615]
VCAM1	vascular cell adhesion molecule 1 [Source:NCBI gene (formerly Entrezgene);Acc:282118]
VCAM1	None
CADM3	cell adhesion molecule 3 [Source:VGNC Symbol;Acc:VGNC:26696]
HEPACAM	hepatic and glial cell adhesion molecule [Source:VGNC Symbol;Acc:VGNC:29810]
PECAM1	platelet and endothelial cell adhesion molecule 1 [Source:VGNC Symbol;Acc:VGNC:32737]
MCAM	melanoma cell adhesion molecule [Source:NCBI gene (formerly Entrezgene);Acc:281301]
CADM1	cell adhesion molecule 1 [Source:VGNC Symbol;Acc:VGNC:26694]
KIRREL1	kirre like nephrin family adhesion molecule 1 [Source:VGNC Symbol;Acc:VGNC:30614]
CXADR	CXADR Ig-like cell adhesion molecule [Source:VGNC Symbol;Acc:VGNC:53521]
ESAM	endothelial cell adhesion molecule [Source:VGNC Symbol;Acc:VGNC:50042]
AMIGO2	adhesion molecule with Ig like domain 2 [Source:VGNC Symbol;Acc:VGNC:25866]
BCAM	basal cell adhesion molecule [Source:VGNC Symbol;Acc:VGNC:49138]
PVR	PVR cell adhesion molecule [Source:HGNC Symbol;Acc:HGNC:9705]
AMIGO3	adhesion molecule with Ig like domain 3 [Source:VGNC Symbol;Acc:VGNC:25867]
ICAM3	intercellular adhesion molecule 3 [Source:VGNC Symbol;Acc:VGNC:50198]
CERCAM	cerebral endothelial cell adhesion molecule [Source:VGNC Symbol;Acc:VGNC:27222]
EPCAM	epithelial cell adhesion molecule [Source:VGNC Symbol;Acc:VGNC:28529]
ALCAM	activated leukocyte cell adhesion molecule [Source:VGNC Symbol;Acc:VGNC:25805]
ICAM1	intercellular adhesion molecule 1 [Source:VGNC Symbol;Acc:VGNC:50197]
DSG2	desmoglein 2 [Source:VGNC Symbol;Acc:VGNC:28221]
CLCA1	chloride channel accessory 1 [Source:VGNC Symbol;Acc:VGNC:27392]
CLCA3	chloride channel regulator 3 [Source:NCBI gene (formerly Entrezgene);Acc:281694]
CLCA4	chloride channel accessory 4 [Source:VGNC Symbol;Acc:VGNC:54909]
CLCC1	chloride channel CLIC like 1 [Source:VGNC Symbol;Acc:VGNC:27394]
CLCF1	cardiotrophin like cytokine factor 1 [Source:VGNC Symbol;Acc:VGNC:56260]
CLCN2	chloride voltage-gated channel 2 [Source:VGNC Symbol;Acc:VGNC:27396]
CLCN3	chloride voltage-gated channel 3 [Source:VGNC Symbol;Acc:VGNC:27397]
CLCN5	chloride voltage-gated channel 5 [Source:VGNC Symbol;Acc:VGNC:27399]
CLCN6	chloride voltage-gated channel 6 [Source:VGNC Symbol;Acc:VGNC:27400]
CDHR2	cadherin related family member 2 [Source:VGNC Symbol;Acc:VGNC:27109]
CDHR4	cadherin related family member 4 [Source:VGNC Symbol;Acc:VGNC:27111]
CDHR5	cadherin related family member 5 [Source:VGNC Symbol;Acc:VGNC:27112]
CELSR2	cadherin EGF LAG seven-pass G-type receptor 2 [Source:VGNC Symbol;Acc:VGNC:27170]
CPED1	cadherin like and PC-esterase domain containing 1 [Source:VGNC Symbol;Acc:VGNC:27651]
FAT1	FAT atypical cadherin 1 [Source:VGNC Symbol;Acc:VGNC:52771]
PCDH1	protocadherin 1 [Source:VGNC Symbol;Acc:VGNC:32615]
PCDH18	protocadherin 18 [Source:VGNC Symbol;Acc:VGNC:32619]
PCDH7	protocadherin 7 [Source:VGNC Symbol;Acc:VGNC:32621]
PCDHGC3	protocadherin gamma subfamily B, 4 [Source:NCBI gene (formerly Entrezgene);Acc:532241]
TMTC2	transmembrane O-mannosyltransferase targeting cadherins 2 [Source:VGNC Symbol;Acc:VGNC:58451]
TMTC3	transmembrane O-mannosyltransferase targeting cadherins 3 [Source:VGNC Symbol;Acc:VGNC:36147]
TMTC4	transmembrane O-mannosyltransferase targeting cadherins 4 [Source:VGNC Symbol;Acc:VGNC:36148]
KCMF1	potassium channel modulatory factor 1 [Source:VGNC Symbol;Acc:VGNC:30419]
KCNA3	potassium voltage-gated channel subfamily A member 3 [Source:VGNC Symbol;Acc:VGNC:30423]
KCNAB2	potassium voltage-gated channel subfamily A regulatory beta subunit 2 [Source:VGNC Symbol;Acc:VGNC:30428]
KCND1	potassium voltage-gated channel subfamily D member 1 [Source:VGNC Symbol;Acc:VGNC:30434]
KCNE3	potassium voltage-gated channel subfamily E regulatory subunit 3 [Source:VGNC Symbol;Acc:VGNC:30438]
KCNH2	potassium voltage-gated channel subfamily H member 2 [Source:VGNC Symbol;Acc:VGNC:96697]
KCNJ15	potassium inwardly rectifying channel subfamily J member 15 [Source:VGNC Symbol;Acc:VGNC:30458]
KCNJ2	potassium inwardly rectifying channel subfamily J member 2 [Source:VGNC Symbol;Acc:VGNC:30460]
KCNJ8	potassium inwardly rectifying channel subfamily J member 8 [Source:VGNC Symbol;Acc:VGNC:30463]
KCNK1	potassium two pore domain channel subfamily K member 1 [Source:VGNC Symbol;Acc:VGNC:30465]
KCNK16	potassium two pore domain channel subfamily K member 16 [Source:VGNC Symbol;Acc:VGNC:30469]
KCNK17	potassium two pore domain channel subfamily K member 17 [Source:VGNC Symbol;Acc:VGNC:30470]
KCNK3	potassium two pore domain channel subfamily K member 3 [Source:VGNC Symbol;Acc:VGNC:30473]
KCNK5	potassium two pore domain channel subfamily K member 5 [Source:VGNC Symbol;Acc:VGNC:30475]
KCNK6	potassium two pore domain channel subfamily K member 6 [Source:VGNC Symbol;Acc:VGNC:30476]
KCNMB1	potassium calcium-activated channel subfamily M regulatory beta subunit 1 [Source:VGNC Symbol;Acc:VGNC:30480]
KCNMB4	potassium calcium-activated channel subfamily M regulatory beta subunit 4 [Source:VGNC Symbol;Acc:VGNC:30482]
KCNN4	potassium calcium-activated channel subfamily N member 4 [Source:VGNC Symbol;Acc:VGNC:30486]
KCNQ1	potassium voltage-gated channel subfamily Q member 1 [Source:VGNC Symbol;Acc:VGNC:106792]
KCNT1	potassium sodium-activated channel subfamily T member 1 [Source:VGNC Symbol;Acc:VGNC:30494]
KCTD1	potassium channel tetramerization domain containing 1 [Source:NCBI gene (formerly Entrezgene);Acc:784587]
KCTD10	potassium channel tetramerization domain containing 10 [Source:VGNC Symbol;Acc:VGNC:30500]
KCTD11	potassium channel tetramerization domain containing 11 [Source:VGNC Symbol;Acc:VGNC:30501]
KCTD12	potassium channel tetramerization domain containing 12 [Source:VGNC Symbol;Acc:VGNC:30502]
KCTD13	potassium channel tetramerization domain containing 13 [Source:VGNC Symbol;Acc:VGNC:30503]
KCTD14	potassium channel tetramerization domain containing 14 [Source:VGNC Symbol;Acc:VGNC:58384]
KCTD15	potassium channel tetramerization domain containing 15 [Source:VGNC Symbol;Acc:VGNC:30504]
KCTD17	potassium channel tetramerization domain containing 17 [Source:VGNC Symbol;Acc:VGNC:30506]
KCTD18	potassium channel tetramerization domain containing 18 [Source:VGNC Symbol;Acc:VGNC:30507]
KCTD2	potassium channel tetramerization domain containing 2 [Source:VGNC Symbol;Acc:VGNC:30509]
KCTD20	potassium channel tetramerization domain containing 20 [Source:VGNC Symbol;Acc:VGNC:30510]
KCTD21	potassium channel tetramerization domain containing 21 [Source:VGNC Symbol;Acc:VGNC:30511]
KCTD3	potassium channel tetramerization domain containing 3 [Source:VGNC Symbol;Acc:VGNC:97280]
KCTD5	potassium channel tetramerization domain containing 5 [Source:VGNC Symbol;Acc:VGNC:30513]
KCTD6	potassium channel tetramerization domain containing 6 [Source:VGNC Symbol;Acc:VGNC:30514]
KCTD7	potassium channel tetramerization domain containing 7 [Source:VGNC Symbol;Acc:VGNC:30515]
KCTD9	potassium channel tetramerization domain containing 9 [Source:VGNC Symbol;Acc:VGNC:30516]
MAGT1	magnesium transporter 1 [Source:VGNC Symbol;Acc:VGNC:31149]
NIPA1	NIPA magnesium transporter 1 [Source:VGNC Symbol;Acc:VGNC:53153]
NIPA2	NIPA magnesium transporter 2 [Source:VGNC Symbol;Acc:VGNC:53154]
MRS2	magnesium transporter MRS2 [Source:VGNC Symbol;Acc:VGNC:31679]
RPT4	None
SLCO3A1	solute carrier organic anion transporter family member 3A1 [Source:VGNC Symbol;Acc:VGNC:34953]
CTNS	cystinosin, lysosomal cystine transporter [Source:VGNC Symbol;Acc:VGNC:27807]
FCGRT	Fc gamma receptor and transporter [Source:VGNC Symbol;Acc:VGNC:28934]
TAP2	transporter 2, ATP binding cassette subfamily B member [Source:NCBI gene (formerly Entrezgene);Acc:281586]
TAP1	transporter 1, ATP binding cassette subfamily B member [Source:VGNC Symbol;Acc:VGNC:35598]
NPC2	NPC intracellular cholesterol transporter 2 [Source:VGNC Symbol;Acc:VGNC:32196]
NPC1	NPC intracellular cholesterol transporter 1 [Source:VGNC Symbol;Acc:VGNC:32194]
NPC1L1	NPC1 like intracellular cholesterol transporter 1 [Source:VGNC Symbol;Acc:VGNC:32195]
CERT1	ceramide transporter 1 [Source:VGNC Symbol;Acc:VGNC:27566]
CUTC	cutC copper transporter [Source:VGNC Symbol;Acc:VGNC:27838]
FLVCR1	FLVCR heme transporter 1 [Source:VGNC Symbol;Acc:VGNC:82540]
DISP1	dispatched RND transporter family member 1 [Source:VGNC Symbol;Acc:VGNC:108128]
ABCA1	ATP binding cassette subfamily A member 1 [Source:VGNC Symbol;Acc:VGNC:25455]
ABCA3	ATP binding cassette subfamily A member 3 [Source:VGNC Symbol;Acc:VGNC:50168]
ABCA5	ATP binding cassette subfamily A member 5 [Source:VGNC Symbol;Acc:VGNC:25459]
ABCA6	ATP binding cassette subfamily A member 6 [Source:VGNC Symbol;Acc:VGNC:25460]
ABCA7	ATP binding cassette subfamily A member 7 [Source:VGNC Symbol;Acc:VGNC:25461]
ABCB10	ATP binding cassette subfamily B member 10 [Source:VGNC Symbol;Acc:VGNC:25462]
ABCB6	ATP binding cassette subfamily B member 6 [Source:VGNC Symbol;Acc:VGNC:49049]
ABCB7	ATP binding cassette subfamily B member 7 [Source:VGNC Symbol;Acc:VGNC:25465]
ABCB8	ATP binding cassette subfamily B member 8 [Source:VGNC Symbol;Acc:VGNC:25466]
ABCC1	ATP binding cassette subfamily C member 1 [Source:VGNC Symbol;Acc:VGNC:25468]
ABCC10	ATP binding cassette subfamily C member 10 [Source:VGNC Symbol;Acc:VGNC:25469]
ABCC2	ATP binding cassette subfamily C member 2 [Source:VGNC Symbol;Acc:VGNC:25472]
ABCC3	ATP binding cassette subfamily C member 3 [Source:VGNC Symbol;Acc:VGNC:25473]
ABCC5	ATP binding cassette subfamily C member 5 [Source:VGNC Symbol;Acc:VGNC:25474]
ABCC6	ATP binding cassette subfamily C member 6 [Source:VGNC Symbol;Acc:VGNC:50200]
ABCD1	ATP binding cassette subfamily D member 1 [Source:VGNC Symbol;Acc:VGNC:25477]
ABCD3	ATP binding cassette subfamily D member 3 [Source:VGNC Symbol;Acc:VGNC:25478]
ABCD4	ATP binding cassette subfamily D member 4 [Source:VGNC Symbol;Acc:VGNC:55099]
ABCE1	ATP binding cassette subfamily E member 1 [Source:VGNC Symbol;Acc:VGNC:25479]
ABCF1	ATP binding cassette subfamily F member 1 [Source:VGNC Symbol;Acc:VGNC:25480]
ABCF2	ATP binding cassette subfamily F member 2 [Source:VGNC Symbol;Acc:VGNC:25481]
ABCF3	ATP binding cassette subfamily F member 3 [Source:VGNC Symbol;Acc:VGNC:25482]
ABCG2	ATP binding cassette subfamily G member 2 [Source:VGNC Symbol;Acc:VGNC:53683]
ABCG5	ATP binding cassette subfamily G member 5 [Source:VGNC Symbol;Acc:VGNC:25485]
ABCG8	ATP binding cassette subfamily G member 8 [Source:VGNC Symbol;Acc:VGNC:25486]
SLC10A2	solute carrier family 10 member 2 [Source:VGNC Symbol;Acc:VGNC:53832]
SLC10A3	solute carrier family 10 member 3 [Source:VGNC Symbol;Acc:VGNC:34660]
SLC10A5	solute carrier family 10 member 5 [Source:VGNC Symbol;Acc:VGNC:34662]
SLC10A7	solute carrier family 10 member 7 [Source:VGNC Symbol;Acc:VGNC:106930]
SLC11A1	solute carrier family 11 member 1 [Source:VGNC Symbol;Acc:VGNC:34663]
SLC11A2	None
SLC11A2	solute carrier family 11 member 2 [Source:NCBI gene (formerly Entrezgene);Acc:521189]
SLC12A2	solute carrier family 12 member 2 [Source:VGNC Symbol;Acc:VGNC:34665]
SLC12A4	solute carrier family 12 member 4 [Source:VGNC Symbol;Acc:VGNC:34667]
SLC12A6	solute carrier family 12 member 6 [Source:VGNC Symbol;Acc:VGNC:34669]
SLC12A7	solute carrier family 12 member 7 [Source:VGNC Symbol;Acc:VGNC:34670]
SLC12A8	solute carrier family 12 member 8 [Source:VGNC Symbol;Acc:VGNC:34671]
SLC12A9	solute carrier family 12 member 9 [Source:VGNC Symbol;Acc:VGNC:34672]
SLC13A1	solute carrier family 13 member 1 [Source:VGNC Symbol;Acc:VGNC:34673]
SLC13A2	solute carrier family 13 member 2 [Source:VGNC Symbol;Acc:VGNC:34674]
SLC13A3	solute carrier family 13 member 3 [Source:VGNC Symbol;Acc:VGNC:34675]
SLC15A1	solute carrier family 15 member 1 [Source:VGNC Symbol;Acc:VGNC:34679]
SLC15A3	solute carrier family 15 member 3 [Source:VGNC Symbol;Acc:VGNC:34680]
SLC15A4	solute carrier family 15 member 4 [Source:VGNC Symbol;Acc:VGNC:34681]
SLC16A1	solute carrier family 16 member 1 [Source:VGNC Symbol;Acc:VGNC:34683]
SLC16A11	solute carrier family 16 member 11 [Source:VGNC Symbol;Acc:VGNC:34685]
SLC16A13	solute carrier family 16 member 13 [Source:VGNC Symbol;Acc:VGNC:34687]
SLC16A14	solute carrier family 16 member 14 [Source:VGNC Symbol;Acc:VGNC:34688]
SLC16A2	solute carrier family 16 member 2 [Source:VGNC Symbol;Acc:VGNC:54485]
SLC16A3	solute carrier family 16 member 3 [Source:VGNC Symbol;Acc:VGNC:34689]
SLC16A5	solute carrier family 16 member 5 [Source:VGNC Symbol;Acc:VGNC:34691]
SLC16A6	solute carrier family 16 member 6 [Source:VGNC Symbol;Acc:VGNC:34692]
SLC16A7	solute carrier family 16 member 7 [Source:VGNC Symbol;Acc:VGNC:34693]
SLC17A5	solute carrier family 17 member 5 [Source:VGNC Symbol;Acc:VGNC:34700]
SLC17A7	solute carrier family 17 member 7 [Source:VGNC Symbol;Acc:VGNC:34702]
SLC17A9	solute carrier family 17 member 9 [Source:VGNC Symbol;Acc:VGNC:34704]
SLC18A1	solute carrier family 18 member A1 [Source:VGNC Symbol;Acc:VGNC:34705]
SLC18B1	solute carrier family 18 member B1 [Source:VGNC Symbol;Acc:VGNC:34708]
SLC19A1	solute carrier family 19 member 1 [Source:VGNC Symbol;Acc:VGNC:34709]
SLC19A2	solute carrier family 19 member 2 [Source:VGNC Symbol;Acc:VGNC:34710]
SLC19A3	solute carrier family 19 member 3 [Source:VGNC Symbol;Acc:VGNC:56147]
SLC1A1	solute carrier family 1 member 1 [Source:VGNC Symbol;Acc:VGNC:34711]
SLC1A3	solute carrier family 1 member 3 [Source:VGNC Symbol;Acc:VGNC:34713]
SLC1A4	solute carrier family 1 member 4 [Source:VGNC Symbol;Acc:VGNC:34714]
SLC1A5	solute carrier family 1 member 5 [Source:VGNC Symbol;Acc:VGNC:34715]
SLC20A1	solute carrier family 20 member 1 [Source:VGNC Symbol;Acc:VGNC:34717]
SLC20A2	solute carrier family 20 member 2 [Source:VGNC Symbol;Acc:VGNC:34718]
SLC22A15	solute carrier family 22 member 15 [Source:VGNC Symbol;Acc:VGNC:34723]
SLC22A16	solute carrier family 22 member 16 [Source:VGNC Symbol;Acc:VGNC:34724]
SLC22A17	solute carrier family 22 member 17 [Source:VGNC Symbol;Acc:VGNC:34725]
SLC22A18	solute carrier family 22 member 18 [Source:VGNC Symbol;Acc:VGNC:34726]
SLC22A23	solute carrier family 22 member 23 [Source:VGNC Symbol;Acc:VGNC:54236]
SLC22A4	solute carrier family 22 member 4 [Source:VGNC Symbol;Acc:VGNC:34729]
SLC22A5	solute carrier family 22 member 5 [Source:VGNC Symbol;Acc:VGNC:34730]
SLC22A7	solute carrier family 22 member 7 [Source:VGNC Symbol;Acc:VGNC:34731]
SLC23A1	solute carrier family 23 member 1 [Source:VGNC Symbol;Acc:VGNC:34733]
SLC23A2	solute carrier family 23 member 2 [Source:VGNC Symbol;Acc:VGNC:34734]
SLC24A3	solute carrier family 24 member 3 [Source:VGNC Symbol;Acc:VGNC:34738]
SLC25A1	solute carrier family 25 member 1 [Source:VGNC Symbol;Acc:VGNC:34741]
SLC25A10	solute carrier family 25 member 10 [Source:VGNC Symbol;Acc:VGNC:107277]
SLC25A11	solute carrier family 25 member 11 [Source:VGNC Symbol;Acc:VGNC:34742]
SLC25A12	solute carrier family 25 member 12 [Source:VGNC Symbol;Acc:VGNC:34743]
SLC25A13	solute carrier family 25 member 13 [Source:VGNC Symbol;Acc:VGNC:34744]
SLC25A14	solute carrier family 25 member 14 [Source:VGNC Symbol;Acc:VGNC:34745]
SLC25A15	solute carrier family 25 member 15 [Source:VGNC Symbol;Acc:VGNC:54486]
SLC25A16	solute carrier family 25 member 16 [Source:VGNC Symbol;Acc:VGNC:55993]
SLC25A17	solute carrier family 25 member 17 [Source:VGNC Symbol;Acc:VGNC:34746]
SLC25A19	solute carrier family 25 member 19 [Source:VGNC Symbol;Acc:VGNC:34747]
SLC25A20	solute carrier family 25 member 20 [Source:VGNC Symbol;Acc:VGNC:34748]
SLC25A21	solute carrier family 25 member 21 [Source:VGNC Symbol;Acc:VGNC:34749]
SLC25A22	solute carrier family 25 member 22 [Source:VGNC Symbol;Acc:VGNC:34750]
SLC25A23	solute carrier family 25 member 23 [Source:VGNC Symbol;Acc:VGNC:55309]
SLC25A24	solute carrier family 25 member 24 [Source:VGNC Symbol;Acc:VGNC:55682]
SLC25A24	None
SLC25A25	solute carrier family 25 member 25 [Source:VGNC Symbol;Acc:VGNC:34751]
SLC25A26	solute carrier family 25 member 26 [Source:VGNC Symbol;Acc:VGNC:34752]
SLC25A27	solute carrier family 25 member 27 [Source:VGNC Symbol;Acc:VGNC:34753]
SLC25A28	solute carrier family 25 member 28 [Source:VGNC Symbol;Acc:VGNC:34754]
SLC25A29	solute carrier family 25 member 29 [Source:VGNC Symbol;Acc:VGNC:34755]
SLC25A3	solute carrier family 25 member 3 [Source:VGNC Symbol;Acc:VGNC:49965]
SLC25A30	solute carrier family 25 member 30 [Source:VGNC Symbol;Acc:VGNC:34756]
SLC25A32	solute carrier family 25 member 32 [Source:VGNC Symbol;Acc:VGNC:34758]
SLC25A33	solute carrier family 25 member 33 [Source:VGNC Symbol;Acc:VGNC:34759]
SLC25A34	solute carrier family 25 member 34 [Source:VGNC Symbol;Acc:VGNC:34760]
SLC25A35	solute carrier family 25 member 35 [Source:VGNC Symbol;Acc:VGNC:34761]
SLC25A36	solute carrier family 25 member 36 [Source:VGNC Symbol;Acc:VGNC:34762]
SLC25A37	solute carrier family 25 member 37 [Source:VGNC Symbol;Acc:VGNC:109393]
SLC25A38	solute carrier family 25 member 38 [Source:VGNC Symbol;Acc:VGNC:34763]
SLC25A39	solute carrier family 25 member 39 [Source:VGNC Symbol;Acc:VGNC:34764]
SLC25A4	solute carrier family 25 member 4 [Source:VGNC Symbol;Acc:VGNC:34765]
SLC25A40	solute carrier family 25, member 40 [Source:NCBI gene (formerly Entrezgene);Acc:613948]
SLC25A43	solute carrier family 25 member 43 [Source:VGNC Symbol;Acc:VGNC:34768]
SLC25A44	solute carrier family 25 member 44 [Source:VGNC Symbol;Acc:VGNC:34769]
SLC25A46	solute carrier family 25 member 46 [Source:VGNC Symbol;Acc:VGNC:34771]
SLC25A47	solute carrier family 25 member 47 [Source:VGNC Symbol;Acc:VGNC:34772]
SLC25A5	solute carrier family 25 member 5 [Source:VGNC Symbol;Acc:VGNC:49966]
SLC25A51	solute carrier family 25 member 51 [Source:NCBI gene (formerly Entrezgene);Acc:781425]
SLC25A53	solute carrier family 25 member 53 [Source:VGNC Symbol;Acc:VGNC:34774]
SLC25A6	solute carrier family 25 member 6 [Source:VGNC Symbol;Acc:VGNC:49967]
SLC26A11	solute carrier family 26 member 11 [Source:VGNC Symbol;Acc:VGNC:34776]
SLC26A2	solute carrier family 26 member 2 [Source:VGNC Symbol;Acc:VGNC:34777]
SLC26A3	solute carrier family 26 member 3 [Source:VGNC Symbol;Acc:VGNC:34778]
SLC26A6	solute carrier family 26 member 6 [Source:VGNC Symbol;Acc:VGNC:34781]
SLC27A1	solute carrier family 27 member 1 [Source:VGNC Symbol;Acc:VGNC:34785]
SLC27A2	solute carrier family 27 member 2 [Source:VGNC Symbol;Acc:VGNC:34786]
SLC27A3	solute carrier family 27 member 3 [Source:VGNC Symbol;Acc:VGNC:34787]
SLC27A4	solute carrier family 27 member 4 [Source:VGNC Symbol;Acc:VGNC:34788]
SLC27A5	solute carrier family 27 member 5 [Source:VGNC Symbol;Acc:VGNC:34789]
SLC27A6	solute carrier family 27 member 6 [Source:VGNC Symbol;Acc:VGNC:34790]
SLC28A1	solute carrier family 28 member 1 [Source:VGNC Symbol;Acc:VGNC:34791]
SLC28A2	solute carrier family 28 member 2 [Source:VGNC Symbol;Acc:VGNC:34792]
SLC28A3	solute carrier family 28 member 3 [Source:VGNC Symbol;Acc:VGNC:34793]
SLC29A1	solute carrier family 29 member 1 [Source:VGNC Symbol;Acc:VGNC:54237]
SLC29A2	solute carrier family 29 member 2 [Source:VGNC Symbol;Acc:VGNC:34794]
SLC29A3	solute carrier family 29 member 3 [Source:VGNC Symbol;Acc:VGNC:106931]
SLC2A1	solute carrier family 2 member 1 [Source:VGNC Symbol;Acc:VGNC:34796]
SLC2A10	solute carrier family 2 member 10 [Source:VGNC Symbol;Acc:VGNC:34797]
SLC2A13	solute carrier family 2 member 13 [Source:VGNC Symbol;Acc:VGNC:34799]
SLC2A2	solute carrier family 2 member 2 [Source:VGNC Symbol;Acc:VGNC:34800]
SLC2A3	solute carrier family 2 member 3 [Source:NCBI gene (formerly Entrezgene);Acc:282358]
SLC2A4RG	SLC2A4 regulator [Source:VGNC Symbol;Acc:VGNC:57026]
SLC2A5	solute carrier family 2 (facilitated glucose/fructose transporter), member 5 [Source:NCBI gene (formerly Entrezgene);Acc:282868]
SLC2A5	None
SLC2A8	solute carrier family 2 member 8 [Source:VGNC Symbol;Acc:VGNC:34803]
SLC2A9	solute carrier family 2 member 9 [Source:VGNC Symbol;Acc:VGNC:34804]
SLC30A1	solute carrier family 30 member 1 [Source:VGNC Symbol;Acc:VGNC:34805]
SLC30A10	solute carrier family 30 member 10 [Source:VGNC Symbol;Acc:VGNC:34806]
SLC30A4	solute carrier family 30 member 4 [Source:VGNC Symbol;Acc:VGNC:49968]
SLC30A5	solute carrier family 30 member 5 [Source:VGNC Symbol;Acc:VGNC:34809]
SLC30A6	solute carrier family 30 member 6 [Source:VGNC Symbol;Acc:VGNC:34810]
SLC30A7	solute carrier family 30 member 7 [Source:VGNC Symbol;Acc:VGNC:34811]
SLC30A9	solute carrier family 30 member 9 [Source:VGNC Symbol;Acc:VGNC:34812]
SLC31A1	solute carrier family 31 member 1 [Source:VGNC Symbol;Acc:VGNC:34813]
SLC31A2	solute carrier family 31 member 2 [Source:VGNC Symbol;Acc:VGNC:34814]
SLC33A1	solute carrier family 33 member 1 [Source:VGNC Symbol;Acc:VGNC:34816]
SLC34A2	solute carrier family 34 member 2 [Source:VGNC Symbol;Acc:VGNC:34818]
SLC34A3	solute carrier family 34 member 3 [Source:VGNC Symbol;Acc:VGNC:58411]
SLC35A1	solute carrier family 35 member A1 [Source:VGNC Symbol;Acc:VGNC:34819]
SLC35A2	solute carrier family 35 member A2 [Source:VGNC Symbol;Acc:VGNC:34820]
SLC35A3	solute carrier family 35 member A3 [Source:VGNC Symbol;Acc:VGNC:49969]
SLC35A4	solute carrier family 35 member A4 [Source:VGNC Symbol;Acc:VGNC:34821]
SLC35A5	solute carrier family 35 member A5 [Source:VGNC Symbol;Acc:VGNC:34822]
SLC35B1	solute carrier family 35 member B1 [Source:VGNC Symbol;Acc:VGNC:34823]
SLC35B2	solute carrier family 35 member B2 [Source:VGNC Symbol;Acc:VGNC:34824]
SLC35B3	solute carrier family 35 member B3 [Source:VGNC Symbol;Acc:VGNC:34825]
SLC35B4	solute carrier family 35 member B4 [Source:VGNC Symbol;Acc:VGNC:34826]
SLC35C1	solute carrier family 35 member C1 [Source:VGNC Symbol;Acc:VGNC:34827]
SLC35C2	solute carrier family 35 member C2 [Source:VGNC Symbol;Acc:VGNC:54487]
SLC35D1	solute carrier family 35 member D1 [Source:VGNC Symbol;Acc:VGNC:34828]
SLC35D2	solute carrier family 35 member D1 [Source:VGNC Symbol;Acc:VGNC:34828]
SLC35D2	solute carrier family 35 member D2 [Source:VGNC Symbol;Acc:VGNC:52827]
SLC35E1	solute carrier family 35 member E1 [Source:VGNC Symbol;Acc:VGNC:34830]
SLC35E2	solute carrier family 35, member E2 [Source:NCBI gene (formerly Entrezgene);Acc:527591]
SLC35E3	solute carrier family 35 member E3 [Source:VGNC Symbol;Acc:VGNC:34831]
SLC35E4	solute carrier family 35 member E4 [Source:VGNC Symbol;Acc:VGNC:34832]
SLC35F5	solute carrier family 35 member F5 [Source:VGNC Symbol;Acc:VGNC:34835]
SLC35F6	solute carrier family 35 member F6 [Source:VGNC Symbol;Acc:VGNC:34836]
SLC35G1	solute carrier family 35 member G1 [Source:VGNC Symbol;Acc:VGNC:55969]
SLC36A1	solute carrier family 36 member 1 [Source:VGNC Symbol;Acc:VGNC:34838]
SLC36A4	solute carrier family 36 member 4 [Source:VGNC Symbol;Acc:VGNC:34841]
SLC37A1	solute carrier family 37 member 1 [Source:VGNC Symbol;Acc:VGNC:34842]
SLC37A2	solute carrier family 37 member 2 [Source:VGNC Symbol;Acc:VGNC:34843]
SLC37A3	solute carrier family 37 member 3 [Source:VGNC Symbol;Acc:VGNC:34844]
SLC37A4	solute carrier family 37 member 4 [Source:VGNC Symbol;Acc:VGNC:34845]
SLC38A1	solute carrier family 38 member 1 [Source:VGNC Symbol;Acc:VGNC:34846]
SLC38A10	solute carrier family 38 member 10 [Source:VGNC Symbol;Acc:VGNC:34847]
SLC38A11	solute carrier family 38 member 11 [Source:VGNC Symbol;Acc:VGNC:34848]
SLC38A2	solute carrier family 38 member 2 [Source:VGNC Symbol;Acc:VGNC:34849]
SLC38A3	solute carrier family 38 member 3 [Source:VGNC Symbol;Acc:VGNC:34850]
SLC38A5	solute carrier family 38 member 5 [Source:VGNC Symbol;Acc:VGNC:34852]
SLC38A6	solute carrier family 38 member 6 [Source:VGNC Symbol;Acc:VGNC:34853]
SLC38A7	solute carrier family 38 member 7 [Source:VGNC Symbol;Acc:VGNC:34854]
SLC38A9	solute carrier family 38 member 9 [Source:VGNC Symbol;Acc:VGNC:34856]
SLC39A1	solute carrier family 39 member 1 [Source:VGNC Symbol;Acc:VGNC:34857]
SLC39A10	solute carrier family 39 member 10 [Source:VGNC Symbol;Acc:VGNC:34858]
SLC39A11	solute carrier family 39 member 11 [Source:VGNC Symbol;Acc:VGNC:34859]
SLC39A13	solute carrier family 39 member 13 [Source:VGNC Symbol;Acc:VGNC:34861]
SLC39A14	solute carrier family 39 member 14 [Source:VGNC Symbol;Acc:VGNC:34862]
SLC39A3	solute carrier family 39 member 3 [Source:VGNC Symbol;Acc:VGNC:52882]
SLC39A4	solute carrier family 39 member 4 [Source:VGNC Symbol;Acc:VGNC:34864]
SLC39A5	solute carrier family 39 member 5 [Source:VGNC Symbol;Acc:VGNC:34865]
SLC39A6	solute carrier family 39 member 6 [Source:VGNC Symbol;Acc:VGNC:34866]
SLC39A7	solute carrier family 39 member 7 [Source:VGNC Symbol;Acc:VGNC:34867]
SLC39A8	solute carrier family 39 member 8 [Source:VGNC Symbol;Acc:VGNC:34868]
SLC39A9	solute carrier family 39 member 9 [Source:VGNC Symbol;Acc:VGNC:34869]
SLC3A1	solute carrier family 3 member 1 [Source:VGNC Symbol;Acc:VGNC:34870]
SLC3A2	solute carrier family 3 member 2 [Source:VGNC Symbol;Acc:VGNC:34871]
SLC40A1	solute carrier family 40 member 1 [Source:VGNC Symbol;Acc:VGNC:34872]
SLC41A1	solute carrier family 41 member 1 [Source:VGNC Symbol;Acc:VGNC:34873]
SLC41A2	solute carrier family 41 member 2 [Source:VGNC Symbol;Acc:VGNC:34874]
SLC43A1	solute carrier family 43 member 1 [Source:VGNC Symbol;Acc:VGNC:106933]
SLC43A2	solute carrier family 43 member 2 [Source:VGNC Symbol;Acc:VGNC:34875]
SLC43A3	solute carrier family 43 member 3 [Source:VGNC Symbol;Acc:VGNC:54892]
SLC44A1	solute carrier family 44 member 1 [Source:VGNC Symbol;Acc:VGNC:56984]
SLC44A2	solute carrier family 44 member 2 [Source:VGNC Symbol;Acc:VGNC:34876]
SLC44A3	solute carrier family 44 member 3 [Source:VGNC Symbol;Acc:VGNC:34877]
SLC44A4	solute carrier family 44 member 4 [Source:VGNC Symbol;Acc:VGNC:34878]
SLC46A1	solute carrier family 46 member 1 [Source:VGNC Symbol;Acc:VGNC:34884]
SLC48A1	solute carrier family 48 member 1 [Source:VGNC Symbol;Acc:VGNC:34889]
SLC49A3	solute carrier family 49 member 3 [Source:VGNC Symbol;Acc:VGNC:31442]
SLC49A4	solute carrier family 49 member 4 [Source:VGNC Symbol;Acc:VGNC:57883]
SLC4A2	solute carrier family 4 member 2 [Source:VGNC Symbol;Acc:VGNC:34892]
SLC4A4	solute carrier family 4 member 4 [Source:VGNC Symbol;Acc:VGNC:34894]
SLC4A7	solute carrier family 4 member 7 [Source:VGNC Symbol;Acc:VGNC:34896]
SLC4A8	solute carrier family 4 member 8 [Source:VGNC Symbol;Acc:VGNC:34897]
SLC50A1	solute carrier family 50 member 1 [Source:VGNC Symbol;Acc:VGNC:34899]
SLC51A	solute carrier family 51 subunit alpha [Source:VGNC Symbol;Acc:VGNC:34900]
SLC51B	solute carrier family 51 subunit beta [Source:VGNC Symbol;Acc:VGNC:34901]
SLC52A2	solute carrier family 52 member 2 [Source:NCBI gene (formerly Entrezgene);Acc:527884]
SLC52A3	solute carrier family 52 member 3 [Source:VGNC Symbol;Acc:VGNC:34902]
SLC5A1	solute carrier family 5 member 1 [Source:VGNC Symbol;Acc:VGNC:49970]
SLC5A11	solute carrier family 5 member 11 [Source:VGNC Symbol;Acc:VGNC:34904]
SLC5A12	solute carrier family 5 member 12 [Source:VGNC Symbol;Acc:VGNC:34905]
SLC5A4	solute carrier family 5 member 4 [Source:VGNC Symbol;Acc:VGNC:34907]
SLC5A6	solute carrier family 5 member 6 [Source:VGNC Symbol;Acc:VGNC:34909]
SLC5A8	solute carrier family 5 member 8 [Source:VGNC Symbol;Acc:VGNC:34911]
SLC5A9	solute carrier family 5 member 9 [Source:VGNC Symbol;Acc:VGNC:34912]
SLC66A1	solute carrier family 66 member 1 [Source:VGNC Symbol;Acc:VGNC:56138]
SLC66A2	solute carrier family 66 member 2 [Source:VGNC Symbol;Acc:VGNC:106934]
SLC66A3	solute carrier family 66 member 3 [Source:VGNC Symbol;Acc:VGNC:33281]
SLC6A14	solute carrier family 6 member 14 [Source:VGNC Symbol;Acc:VGNC:34917]
SLC6A19	solute carrier family 6 member 19 [Source:VGNC Symbol;Acc:VGNC:34919]
SLC6A20	solute carrier family 6 member 20 [Source:VGNC Symbol;Acc:VGNC:34921]
SLC6A4	solute carrier family 6 member 4 [Source:VGNC Symbol;Acc:VGNC:49971]
SLC6A6	solute carrier family 6 member 6 [Source:VGNC Symbol;Acc:VGNC:34922]
SLC6A7	solute carrier family 6 member 7 [Source:VGNC Symbol;Acc:VGNC:34923]
SLC6A8	solute carrier family 6 member 8 [Source:NCBI gene (formerly Entrezgene);Acc:282367]
SLC6A9	solute carrier family 6 member 9 [Source:NCBI gene (formerly Entrezgene);Acc:282368]
SLC7A1	solute carrier family 7 member 1 [Source:VGNC Symbol;Acc:VGNC:34924]
SLC7A5	solute carrier family 7 member 5 [Source:VGNC Symbol;Acc:VGNC:52250]
SLC7A6	solute carrier family 7 member 6 [Source:VGNC Symbol;Acc:VGNC:34931]
SLC7A6OS	solute carrier family 7 member 6 opposite strand [Source:NCBI gene (formerly Entrezgene);Acc:512543]
SLC7A7	solute carrier family 7 member 7 [Source:VGNC Symbol;Acc:VGNC:34932]
SLC7A8	solute carrier family 7 member 8 [Source:VGNC Symbol;Acc:VGNC:34933]
SLC7A9	solute carrier family 7 member 9 [Source:VGNC Symbol;Acc:VGNC:34934]
SLC8A1	solute carrier family 8 member A1 [Source:VGNC Symbol;Acc:VGNC:34935]
SLC8B1	solute carrier family 8 member B1 [Source:VGNC Symbol;Acc:VGNC:34938]
SLC9A1	solute carrier family 9 member A1 [Source:NCBI gene (formerly Entrezgene);Acc:317654]
SLC9A2	solute carrier family 9 member A2 [Source:VGNC Symbol;Acc:VGNC:34939]
SLC9A3	solute carrier family 9 member A3 [Source:VGNC Symbol;Acc:VGNC:34940]
SLC9A3R1	SLC9A3 regulator 1 [Source:VGNC Symbol;Acc:VGNC:34941]
SLC9A3R2	SLC9A3 regulator 2 [Source:VGNC Symbol;Acc:VGNC:34942]
SLC9A7	solute carrier family 9 member A7 [Source:VGNC Symbol;Acc:VGNC:54488]
SLC9A8	solute carrier family 9 member A8 [Source:VGNC Symbol;Acc:VGNC:34946]
SLC9A9	solute carrier family 9 member A9 [Source:VGNC Symbol;Acc:VGNC:34947]
SLCO2A1	solute carrier organic anion transporter family member 2A1 [Source:VGNC Symbol;Acc:VGNC:34951]
SLCO2B1	solute carrier organic anion transporter family member 2B1 [Source:VGNC Symbol;Acc:VGNC:34952]
SLCO4A1	solute carrier organic anion transporter family member 4A1 [Source:VGNC Symbol;Acc:VGNC:34954]
GJA1	gap junction protein alpha 1 [Source:VGNC Symbol;Acc:VGNC:29370]
GJA4	gap junction protein alpha 4 [Source:VGNC Symbol;Acc:VGNC:29373]
GJA5	gap junction protein alpha 5 [Source:VGNC Symbol;Acc:VGNC:29374]
GJA9	gap junction protein alpha 9 [Source:VGNC Symbol;Acc:VGNC:55195]
GJB1	gap junction protein beta 1 [Source:VGNC Symbol;Acc:VGNC:29376]
GJC1	gap junction protein gamma 1 [Source:VGNC Symbol;Acc:VGNC:29382]
ATP10B	ATPase phospholipid transporting 10B (putative) [Source:HGNC Symbol;Acc:HGNC:13543]
ATP10D	ATPase phospholipid transporting 10D (putative) [Source:VGNC Symbol;Acc:VGNC:55156]
ATP11A	ATPase phospholipid transporting 11A [Source:VGNC Symbol;Acc:VGNC:26274]
ATP11B	ATPase phospholipid transporting 11B (putative) [Source:VGNC Symbol;Acc:VGNC:54671]
ATP11C	ATPase phospholipid transporting 11C [Source:VGNC Symbol;Acc:VGNC:26275]
ATP13A1	ATPase 13A1 [Source:VGNC Symbol;Acc:VGNC:26277]
ATP13A2	ATPase cation transporting 13A2 [Source:VGNC Symbol;Acc:VGNC:26278]
ATP13A3	ATPase 13A3 [Source:VGNC Symbol;Acc:VGNC:26279]
ATP1A1	ATPase Na+/K+ transporting subunit alpha 1 [Source:VGNC Symbol;Acc:VGNC:26282]
ATP1B1	ATPase Na+/K+ transporting subunit beta 1 [Source:VGNC Symbol;Acc:VGNC:26285]
ATP1B3	ATPase Na+/K+ transporting subunit beta 3 [Source:VGNC Symbol;Acc:VGNC:26287]
ATP23	ATP23 metallopeptidase and ATP synthase assembly factor homolog [Source:VGNC Symbol;Acc:VGNC:26289]
ATP2A2	ATPase sarcoplasmic/endoplasmic reticulum Ca2+ transporting 2 [Source:VGNC Symbol;Acc:VGNC:26291]
ATP2A3	ATPase sarcoplasmic/endoplasmic reticulum Ca2+ transporting 3 [Source:VGNC Symbol;Acc:VGNC:26292]
ATP2B1	ATPase plasma membrane Ca2+ transporting 1 [Source:VGNC Symbol;Acc:VGNC:26293]
ATP2B4	ATPase plasma membrane Ca2+ transporting 4 [Source:VGNC Symbol;Acc:VGNC:97243]
ATP2C1	ATPase secretory pathway Ca2+ transporting 1 [Source:VGNC Symbol;Acc:VGNC:26296]
ATP2C2	ATPase secretory pathway Ca2+ transporting 2 [Source:VGNC Symbol;Acc:VGNC:26297]
ATP6AP1	ATPase H+ transporting accessory protein 1 [Source:VGNC Symbol;Acc:VGNC:26306]
ATP6AP2	ATPase H+ transporting accessory protein 2 [Source:NCBI gene (formerly Entrezgene);Acc:513520]
ATP6V0A1	ATPase H+ transporting V0 subunit a1 [Source:VGNC Symbol;Acc:VGNC:26307]
ATP6V0A2	ATPase H+ transporting V0 subunit a2 [Source:VGNC Symbol;Acc:VGNC:26308]
ATP6V0B	ATPase H+ transporting V0 subunit b [Source:VGNC Symbol;Acc:VGNC:26310]
ATP6V0D1	ATPase H+ transporting V0 subunit d1 [Source:VGNC Symbol;Acc:VGNC:26312]
ATP6V0E1	ATPase H+ transporting V0 subunit e1 [Source:VGNC Symbol;Acc:VGNC:26314]
ATP6V0E2	ATPase H+ transporting V0 subunit e2 [Source:VGNC Symbol;Acc:VGNC:26315]
ATP6V1A	ATPase H+ transporting V1 subunit A [Source:VGNC Symbol;Acc:VGNC:26316]
ATP6V1B2	ATPase H+ transporting V1 subunit B2 [Source:VGNC Symbol;Acc:VGNC:26318]
ATP6V1C1	ATPase H+ transporting V1 subunit C1 [Source:VGNC Symbol;Acc:VGNC:26319]
ATP6V1C2	ATPase H+ transporting V1 subunit C2 [Source:VGNC Symbol;Acc:VGNC:26320]
ATP6V1D	ATPase H+ transporting V1 subunit D [Source:VGNC Symbol;Acc:VGNC:26321]
ATP6V1E1	ATPase H+ transporting V1 subunit E1 [Source:VGNC Symbol;Acc:VGNC:26322]
ATP6V1F	ATPase H+ transporting V1 subunit F [Source:VGNC Symbol;Acc:VGNC:107217]
ATP6V1G1	ATPase H+ transporting V1 subunit G1 [Source:VGNC Symbol;Acc:VGNC:26324]
ATP6V1H	ATPase H+ transporting V1 subunit H [Source:VGNC Symbol;Acc:VGNC:26326]
ATP7A	ATPase copper transporting alpha [Source:VGNC Symbol;Acc:VGNC:26327]
ATP7B	ATPase copper transporting beta [Source:VGNC Symbol;Acc:VGNC:26328]
ATP8	ATP synthase F0 subunit 8 [Source:NCBI gene (formerly Entrezgene);Acc:3283881]
ATP8A1	ATPase phospholipid transporting 8A1 [Source:VGNC Symbol;Acc:VGNC:26329]
ATP8B1	ATPase phospholipid transporting 8B1 [Source:VGNC Symbol;Acc:VGNC:26330]
ATP8B2	ATPase phospholipid transporting 8B2 [Source:VGNC Symbol;Acc:VGNC:26331]
ATP8B4	ATPase phospholipid transporting 8B4 (putative) [Source:HGNC Symbol;Acc:HGNC:13536]
ATP9A	ATPase phospholipid transporting 9A (putative) [Source:HGNC Symbol;Acc:HGNC:13540]
ATP9B	ATPase phospholipid transporting 9B (putative) [Source:NCBI gene (formerly Entrezgene);Acc:510301]
PGP	phosphoglycolate phosphatase [Source:VGNC Symbol;Acc:VGNC:32798]
