# Supplementary material for: Cryptosporidium parvum infection alters the intestinal mucosa transcriptome in neonatal calves: impacts on epithelial barriers and transcellular transport systems
Source: Front Cell Infect Microbiol. 2024 Dec 4;14:1495309. doi: 10.3389/fcimb.2024.1495309 (PMC11656319; doi:10.3389/fcimb.2024.1495309)
Supplement: Supplementary file 3 [file Table3.xlsx]

## Sheet: Sheet1
Differentially expressed genes (DEG)
Gene_id	Gene_name	baseMean	log2FoldChange	lfcSE	stat	pvalue	padj
ENSBTAG00000021050	ECEL1	3005.32	-8.95198	0.706184	-12.6766	7.97596e-37	1.20732e-32
ENSBTAG00000003898	HMGCS2	672.548	-6.9315	0.873897	-7.93171	2.16143e-15	4.0897e-12
ENSBTAG00000008117	SLC5A4	1754.98	-6.47434	0.86241	-7.50726	6.03756e-14	6.52789e-11
ENSBTAG00000030814	TFF2	1299.77	-6.39506	1.15395	-5.54187	2.99256e-08	5.80749e-06
ENSBTAG00000012363	ENSBTAG00000012363	16383.4	-5.97651	1.04391	-5.72512	1.0336e-08	2.40702e-06
ENSBTAG00000032051	SULT1C4	1077.37	-5.53296	0.667115	-8.29386	1.09629e-16	2.37065e-13
ENSBTAG00000021550	MAMDC4	1421.27	-5.49754	0.624593	-8.80179	1.3465e-18	6.79401e-15
ENSBTAG00000040413	CES3	729.148	-5.11538	0.836214	-6.11731	9.51686e-10	3.20126e-07
ENSBTAG00000020363	GBA3	315.287	-4.92866	0.932052	-5.28797	1.23682e-07	1.97071e-05
ENSBTAG00000004860	SLC27A6	623.513	-4.86975	0.764382	-6.37083	1.88004e-10	8.13089e-08
ENSBTAG00000038368	ENSBTAG00000038368	16.7675	-4.74615	1.06075	-4.47435	7.66429e-06	0.000627105
ENSBTAG00000005586	GATM	10106.1	-4.38473	0.609404	-7.19511	6.24112e-13	5.55717e-10
ENSBTAG00000016138	CGA	12.4976	-4.35376	0.835976	-5.208	1.9089e-07	2.83284e-05
ENSBTAG00000013688	PGF	227.515	-4.20055	0.48174	-8.71954	2.79328e-18	1.05705e-14
ENSBTAG00000001595	MT1E	174.083	-4.17783	1.17589	-3.55292	0.000380979	0.0103349
ENSBTAG00000054808	MT1A	236.528	-4.12723	1.17581	-3.51013	0.000447883	0.0113999
ENSBTAG00000000973	KCNJ15	67.0443	-4.08244	0.590391	-6.91481	4.68489e-12	2.93186e-09
ENSBTAG00000017802	THRB	280.24	-4.07165	0.577864	-7.04604	1.84087e-12	1.46659e-09
ENSBTAG00000020514	ENSBTAG00000020514	31.9336	-3.99857	0.902139	-4.43232	9.32233e-06	0.000723652
ENSBTAG00000018965	PRDM16	147.019	-3.99118	0.757791	-5.26686	1.38774e-07	2.18815e-05
ENSBTAG00000040329	HTR1D	116.273	-3.96414	0.598812	-6.62001	3.59174e-11	1.79894e-08
ENSBTAG00000014439	KMO	1325.71	-3.93436	0.646619	-6.08452	1.16843e-09	3.69694e-07
ENSBTAG00000014628	OAS2	154.755	-3.90024	0.892265	-4.37116	1.23586e-05	0.000862081
ENSBTAG00000039839	IL36RN	382.626	-3.89987	0.576661	-6.76285	1.35305e-11	7.31469e-09
ENSBTAG00000005072	CUBN	5094.76	-3.7322	0.61304	-6.08802	1.14317e-09	3.69694e-07
ENSBTAG00000017131	AFP	811.617	-3.70218	0.823764	-4.49423	6.98232e-06	0.000580722
ENSBTAG00000008150	PKIA	1336.03	-3.69558	0.709155	-5.21125	1.87577e-07	2.82097e-05
ENSBTAG00000020715	PIK3C2G	117.644	-3.68905	0.597797	-6.17107	6.78305e-10	2.38779e-07
ENSBTAG00000009209	BEND5	139.316	-3.66549	0.370031	-9.9059	3.92407e-23	2.96993e-19
ENSBTAG00000007554	IFI6	4801.74	-3.63555	0.858262	-4.23595	2.27586e-05	0.00140611
ENSBTAG00000017701	CYP2W1	86.764	-3.63295	0.525743	-6.91013	4.84221e-12	2.93186e-09
ENSBTAG00000005945	NXPE4	181.581	-3.54534	0.665472	-5.32755	9.95441e-08	1.62021e-05
ENSBTAG00000017020	S100G	103665	-3.49261	0.513639	-6.79974	1.0481e-11	6.10196e-09
ENSBTAG00000054314	ENSBTAG00000054314	482.703	-3.47539	0.778733	-4.46288	8.0864e-06	0.000649751
ENSBTAG00000014176	REM1	61.5205	-3.47174	1.03523	-3.35359	0.000797715	0.0165411
ENSBTAG00000017330	ENSBTAG00000017330	45.3967	-3.45565	0.69574	-4.96687	6.8043e-07	7.92283e-05
ENSBTAG00000008021	ENSBTAG00000008021	441.03	-3.43987	0.918735	-3.74414	0.000181016	0.00624153
ENSBTAG00000011569	AADAC	684.024	-3.43258	0.616765	-5.56546	2.61457e-08	5.34822e-06
ENSBTAG00000006031	ADGRV1	230.954	-3.37486	0.65778	-5.13068	2.887e-07	3.93698e-05
ENSBTAG00000040111	OTOP3	123.891	-3.35416	0.739284	-4.53703	5.70512e-06	0.000498412
ENSBTAG00000009775	PRRG3	55.8548	-3.3054	0.653034	-5.06161	4.15732e-07	5.333e-05
ENSBTAG00000045588	ENSBTAG00000045588	725.687	-3.30138	0.815496	-4.04831	5.15898e-05	0.00251098
ENSBTAG00000047510	SMIM6	72.2438	-3.28736	0.511968	-6.42103	1.35353e-10	6.02602e-08
ENSBTAG00000003955	MYO7A	274.824	-3.23726	0.456939	-7.08466	1.39384e-12	1.17214e-09
ENSBTAG00000020558	APOC2	4635.17	-3.22295	0.63559	-5.07081	3.96122e-07	5.12487e-05
ENSBTAG00000051504	ENSBTAG00000051504	85.5256	-3.11961	0.677177	-4.60678	4.08945e-06	0.000385692
ENSBTAG00000027625	SFRP1	1484.06	-3.10007	0.887449	-3.49324	0.000477201	0.0117263
ENSBTAG00000017167	LRAT	202.093	-3.03675	0.532175	-5.70631	1.15452e-08	2.64788e-06
ENSBTAG00000033076	TRPM6	174.96	-3.03609	0.56865	-5.33913	9.33946e-08	1.53664e-05
ENSBTAG00000008091	SELENBP1	1652.44	-3.00664	0.50315	-5.97562	2.29212e-09	6.42515e-07
ENSBTAG00000021516	GSTA1	961.624	-2.97916	0.852289	-3.49548	0.000473212	0.0117043
ENSBTAG00000017524	CBLN4	85.4593	-2.97722	0.741107	-4.01727	5.88773e-05	0.00273382
ENSBTAG00000015818	ENSBTAG00000015818	1782.61	-2.96802	0.636776	-4.66101	3.1466e-06	0.000309286
ENSBTAG00000018147	NXPH2	67.5382	-2.93487	0.718771	-4.08318	4.4423e-05	0.00228331
ENSBTAG00000054241	ENSBTAG00000054241	161.591	-2.92932	0.544491	-5.37992	7.45199e-08	1.25334e-05
ENSBTAG00000017866	CD36	11752	-2.89397	0.681394	-4.24714	2.16517e-05	0.00135992
ENSBTAG00000019437	SLFN11	661.52	-2.87873	0.848115	-3.39427	0.000688116	0.0149655
ENSBTAG00000007898	CYBRD1	1547.35	-2.85741	0.600522	-4.75822	1.95309e-06	0.000201115
ENSBTAG00000034373	CDH13	195.925	-2.84858	0.753872	-3.7786	0.000157715	0.00564382
ENSBTAG00000018948	HIF3A	554.041	-2.83113	0.420481	-6.73308	1.66113e-11	8.67052e-09
ENSBTAG00000038756	GLB1L3	33.7222	-2.77114	0.614152	-4.51215	6.41748e-06	0.000536693
ENSBTAG00000006864	ENSBTAG00000006864	3645.78	-2.68357	0.736583	-3.64327	0.000269194	0.0082653
ENSBTAG00000026836	ENSBTAG00000026836	353.533	-2.68173	0.677876	-3.95609	7.61879e-05	0.00328499
ENSBTAG00000016467	SLC22A17	128.453	-2.6727	0.532372	-5.02036	5.15754e-07	6.39915e-05
ENSBTAG00000009649	DRC1	158.518	-2.66953	0.469387	-5.68726	1.29093e-08	2.91653e-06
ENSBTAG00000001965	ENPP7	2270.09	-2.66872	0.848224	-3.14624	0.00165384	0.0277848
ENSBTAG00000016704	SLC37A2	1175.44	-2.66805	0.661468	-4.03353	5.4946e-05	0.00259912
ENSBTAG00000052577	ENSBTAG00000052577	243.721	-2.6647	0.74434	-3.57995	0.00034366	0.00974153
ENSBTAG00000037644	HBB	225.309	-2.63601	0.541153	-4.8711	1.1098e-06	0.000121733
ENSBTAG00000007423	TNFRSF11B	289.325	-2.62942	0.527554	-4.98417	6.22281e-07	7.53558e-05
ENSBTAG00000010738	CCL14	84.513	-2.62467	0.66815	-3.92827	8.55601e-05	0.00355803
ENSBTAG00000005359	TGFB2	42.1663	-2.5902	0.705194	-3.67303	0.000239688	0.0075903
ENSBTAG00000019625	EHHADH	2725.15	-2.5894	0.374572	-6.91295	4.74664e-12	2.93186e-09
ENSBTAG00000020698	MTHFR	1360.19	-2.58591	0.43931	-5.8863	3.94946e-09	9.96384e-07
ENSBTAG00000016341	RGS5	2619.62	-2.57126	0.723483	-3.554	0.000379416	0.0103349
ENSBTAG00000014575	COL4A5	660.452	-2.56806	0.64839	-3.96068	7.47374e-05	0.00325086
ENSBTAG00000001745	LUM	2801.95	-2.55338	0.737746	-3.46106	0.000538052	0.0125687
ENSBTAG00000000540	RNF112	102.664	-2.55037	0.405204	-6.29405	3.09292e-10	1.20045e-07
ENSBTAG00000046155	RGN	1463.67	-2.51724	0.702761	-3.58193	0.000341067	0.00974099
ENSBTAG00000039991	UGT2B10	5261.45	-2.51209	0.293878	-8.54809	1.25143e-17	3.78858e-14
ENSBTAG00000036028	BEX2	376.819	-2.51018	0.494518	-5.07603	3.85412e-07	5.05373e-05
ENSBTAG00000032899	ENSBTAG00000032899	119.128	-2.50718	0.705651	-3.553	0.000380861	0.0103349
ENSBTAG00000048701	ENSBTAG00000048701	34.1898	-2.49022	0.601629	-4.13913	3.48621e-05	0.00192594
ENSBTAG00000019585	MYOM1	116.729	-2.4734	0.561628	-4.40399	1.06278e-05	0.00077607
ENSBTAG00000037539	ENSBTAG00000037539	1007.49	-2.46415	0.763667	-3.22673	0.00125211	0.0228843
ENSBTAG00000020196	ENPP3	28396.8	-2.43873	0.823322	-2.96206	0.00305591	0.0421671
ENSBTAG00000014674	CHRM2	38.445	-2.39859	0.581661	-4.12369	3.72856e-05	0.00200851
ENSBTAG00000009125	ALDH1A3	1276.22	-2.38815	0.591031	-4.04065	5.33025e-05	0.00254714
ENSBTAG00000030367	RNF186	535.261	-2.36998	0.705928	-3.35725	0.000787221	0.0164361
ENSBTAG00000010543	FGFR4	290.565	-2.33156	0.556614	-4.18882	2.80404e-05	0.0016388
ENSBTAG00000014269	SCARB1	2220.54	-2.30986	0.585699	-3.94377	8.02115e-05	0.00341064
ENSBTAG00000040034	ENSBTAG00000040034	603.434	-2.30955	0.751167	-3.07461	0.00210775	0.0325895
ENSBTAG00000003045	BAMBI	688.026	-2.30395	0.427018	-5.39544	6.83546e-08	1.16257e-05
ENSBTAG00000001734	MS4A10	2731.39	-2.29761	0.724711	-3.17038	0.00152238	0.026157
ENSBTAG00000011057	ENSBTAG00000011057	22.6611	-2.28826	0.390259	-5.86342	4.53426e-09	1.12516e-06
ENSBTAG00000008787	FAM171A1	419.483	-2.28574	0.574516	-3.97855	6.93371e-05	0.00307275
ENSBTAG00000048312	ENSBTAG00000048312	55.7677	-2.27641	0.763143	-2.98294	0.00285491	0.0402747
ENSBTAG00000053238	ENSBTAG00000053238	413.601	-2.27293	0.413913	-5.49133	3.98919e-08	7.36395e-06
ENSBTAG00000005045	GIP	767.826	-2.26271	0.500548	-4.52046	6.1706e-06	0.000524744
ENSBTAG00000008380	ITGA11	391.375	-2.25923	0.714989	-3.15982	0.00157869	0.026941
ENSBTAG00000043961	MPDZ	368.982	-2.24494	0.706026	-3.17968	0.00147438	0.025682
ENSBTAG00000016147	CETN4	188.887	-2.23887	0.58465	-3.82943	0.000128442	0.00494715
ENSBTAG00000025242	C19H17orf78	99.1855	-2.23705	0.637825	-3.5073	0.000452676	0.0114776
ENSBTAG00000013848	ADGRD1	230.474	-2.23028	0.700786	-3.18253	0.00145992	0.0254983
ENSBTAG00000052449	ENSBTAG00000052449	156.08	-2.21184	0.679393	-3.25561	0.00113148	0.0211446
ENSBTAG00000038748	HBG	137.457	-2.21052	0.675151	-3.27411	0.00105996	0.0201061
ENSBTAG00000001826	SASH1	473.604	-2.17419	0.489901	-4.43803	9.0786e-06	0.000714147
ENSBTAG00000005052	GLP2R	701.661	-2.17312	0.685307	-3.17102	0.00151907	0.0261297
ENSBTAG00000017318	TMEM178A	28.3919	-2.17305	0.642581	-3.38175	0.00072025	0.0155084
ENSBTAG00000008509	SLC38A3	633.024	-2.16791	0.37776	-5.73886	9.53142e-09	2.25433e-06
ENSBTAG00000004777	S100B	223.622	-2.16352	0.628268	-3.44362	0.00057399	0.0131687
ENSBTAG00000017023	INPP5J	341.891	-2.16343	0.580179	-3.7289	0.000192316	0.00652551
ENSBTAG00000008936	ABCC2	1714.5	-2.15959	0.627499	-3.44159	0.000578306	0.0132033
ENSBTAG00000011824	OGN	670.194	-2.15861	0.686245	-3.14554	0.00165779	0.0278204
ENSBTAG00000013760	COL4A6	176.98	-2.15083	0.684005	-3.14447	0.00166389	0.0278501
ENSBTAG00000046193	ENSBTAG00000046193	75.1588	-2.14722	0.560655	-3.82984	0.000128225	0.00494715
ENSBTAG00000050308	ENSBTAG00000050308	63.7558	-2.13511	0.607363	-3.51537	0.000439136	0.0112849
ENSBTAG00000009111	LRRN2	94.3959	-2.13449	0.514394	-4.14952	3.33178e-05	0.001861
ENSBTAG00000015550	MLN	62.2476	-2.12421	0.61118	-3.47559	0.000509726	0.0121507
ENSBTAG00000017328	PTI	1233.65	-2.12132	0.600565	-3.53221	0.000412096	0.0108674
ENSBTAG00000025005	METTL7A	1101.75	-2.12032	0.595094	-3.56301	0.000366632	0.0101457
ENSBTAG00000005219	KLHL4	32.1097	-2.11726	0.697822	-3.0341	0.00241252	0.0357321
ENSBTAG00000013443	SDR9C7	35.8601	-2.11403	0.526899	-4.01221	6.01522e-05	0.00277599
ENSBTAG00000009215	NR1I3	247.844	-2.1138	0.424384	-4.98086	6.33017e-07	7.60474e-05
ENSBTAG00000008074	C1QTNF6	280.4	-2.11076	0.572241	-3.68858	0.000225507	0.00727824
ENSBTAG00000004896	ABLIM3	199.496	-2.10749	0.605432	-3.48096	0.00049962	0.0120426
ENSBTAG00000022635	LAMB2	274.283	-2.09926	0.571184	-3.67527	0.000237595	0.00757446
ENSBTAG00000003658	RELN	327.517	-2.09878	0.600763	-3.49353	0.00047668	0.0117263
ENSBTAG00000032902	ENSBTAG00000032902	371.7	-2.09012	0.376177	-5.55621	2.75701e-08	5.49116e-06
ENSBTAG00000019267	MMP2	3577.19	-2.08484	0.698239	-2.98586	0.00282783	0.0399299
ENSBTAG00000016355	UVRAG	1462.02	-2.08166	0.499762	-4.1653	3.10939e-05	0.00178672
ENSBTAG00000002683	PFKP	2106.13	-2.0773	0.552653	-3.75878	0.000170743	0.00599661
ENSBTAG00000045567	PRR15	209.207	-2.07418	0.434049	-4.77869	1.76443e-06	0.000182933
ENSBTAG00000013674	EDNRA	340.73	-2.07066	0.666846	-3.10515	0.0019018	0.0304572
ENSBTAG00000003994	IGFBP3	3937.52	-2.06717	0.531411	-3.88996	0.000100262	0.00405794
ENSBTAG00000018123	FBLN5	98.3114	-2.06709	0.685616	-3.01494	0.0025703	0.0375547
ENSBTAG00000020980	CAT	5195.24	-2.05093	0.396653	-5.17059	2.33352e-07	3.33231e-05
ENSBTAG00000053919	ENSBTAG00000053919	65.9864	-2.03828	0.495488	-4.11368	3.89406e-05	0.0020755
ENSBTAG00000007393	RND2	1222.09	-2.02591	0.529858	-3.82349	0.000131575	0.00501674
ENSBTAG00000024081	ECM2	555.896	-2.02352	0.695174	-2.91082	0.00360485	0.0473257
ENSBTAG00000014228	TFEC	730.846	-2.02004	0.259485	-7.78479	6.98268e-15	1.05697e-11
ENSBTAG00000038652	ENSBTAG00000038652	604.34	-2.01202	0.610755	-3.29432	0.000986613	0.0192205
ENSBTAG00000010119	ALDH1A2	902.943	-2.00993	0.659481	-3.04774	0.00230568	0.0346241
ENSBTAG00000004388	SLITRK6	549.173	-2.00702	0.604518	-3.32003	0.00090008	0.0181903
ENSBTAG00000038810	SFTA2	43.49	-2.00628	0.532599	-3.76697	0.000165244	0.00584416
ENSBTAG00000015056	RBP2	85503.4	-2.00128	0.451298	-4.43449	9.22925e-06	0.000720119
ENSBTAG00000022169	PREX2	205.551	-1.98241	0.671081	-2.95405	0.00313633	0.0429494
ENSBTAG00000010994	CTSF	1799.08	-1.97586	0.397442	-4.97145	6.64531e-07	7.8586e-05
ENSBTAG00000008739	SAMD11	110.118	-1.97526	0.430157	-4.59196	4.3911e-06	0.000410297
ENSBTAG00000021215	VWA5A	205.147	-1.96937	0.382304	-5.15132	2.58654e-07	3.59197e-05
ENSBTAG00000005850	DLK2	133.336	-1.96713	0.434127	-4.53124	5.86386e-06	0.000501476
ENSBTAG00000012398	APOC3	170732	-1.96659	0.558042	-3.52408	0.000424952	0.0110749
ENSBTAG00000018652	CXCL17	617.045	-1.95664	0.635867	-3.07712	0.00209013	0.0323832
ENSBTAG00000007705	COLEC12	1371.41	-1.95198	0.639239	-3.0536	0.00226114	0.0341585
ENSBTAG00000013027	CCK	659.956	-1.94843	0.425858	-4.5753	4.75544e-06	0.000436261
ENSBTAG00000002319	HMCN2	391.018	-1.94745	0.383725	-5.0751	3.87284e-07	5.05373e-05
ENSBTAG00000054641	ENSBTAG00000054641	38.1963	-1.94157	0.577366	-3.3628	0.00077156	0.0162435
ENSBTAG00000014596	EFHD1	61.6337	-1.9408	0.466264	-4.16245	3.14851e-05	0.00179845
ENSBTAG00000010328	KCNK17	135.314	-1.9406	0.322797	-6.01183	1.83445e-09	5.44471e-07
ENSBTAG00000010472	TNFAIP8L3	246.908	-1.93519	0.572571	-3.37983	0.0007253	0.0155729
ENSBTAG00000019928	AQP11	410.885	-1.92259	0.444523	-4.32505	1.52495e-05	0.00101242
ENSBTAG00000018214	SHISA2	181.497	-1.91418	0.620463	-3.08507	0.00203501	0.0316913
ENSBTAG00000008197	EPOR	91.8464	-1.91298	0.550062	-3.47775	0.00050564	0.0121106
ENSBTAG00000006345	ART1	689.586	-1.9045	0.402762	-4.7286	2.26078e-06	0.000229674
ENSBTAG00000021968	MID2	56.9756	-1.90026	0.500692	-3.79527	0.000147483	0.00536648
ENSBTAG00000010866	BMPER	119.968	-1.89548	0.652923	-2.90308	0.00369516	0.0481771
ENSBTAG00000026181	UGT1A6	6284.6	-1.89485	0.490811	-3.86064	0.000113089	0.00444899
ENSBTAG00000008817	LAMA4	1065.7	-1.89484	0.632406	-2.99623	0.00273337	0.0388498
ENSBTAG00000002804	PDGFRB	918.346	-1.88893	0.634466	-2.9772	0.00290894	0.0407709
ENSBTAG00000030650	TST	254.748	-1.88695	0.472736	-3.99155	6.56417e-05	0.00298384
ENSBTAG00000021325	SLC19A3	683.786	-1.88152	0.458061	-4.10757	3.99843e-05	0.00211623
ENSBTAG00000008300	FN1	5062.48	-1.88096	0.645595	-2.91353	0.00357362	0.0470469
ENSBTAG00000004414	SLC30A10	621.26	-1.86525	0.38928	-4.79155	1.655e-06	0.000173971
ENSBTAG00000010352	KCNK16	77.5156	-1.85647	0.475908	-3.90089	9.58393e-05	0.00388933
ENSBTAG00000009420	SCML2	132.085	-1.85132	0.467291	-3.96181	7.43829e-05	0.00324477
ENSBTAG00000026088	LYZ2	594.145	-1.85128	0.418927	-4.41909	9.91163e-06	0.000749216
ENSBTAG00000008596	PRICKLE1	105.188	-1.8469	0.546935	-3.37682	0.000733279	0.0156996
ENSBTAG00000013391	ANKH	1928.01	-1.84241	0.338311	-5.44589	5.15473e-08	9.07293e-06
ENSBTAG00000014676	SHROOM1	150.874	-1.84232	0.37598	-4.90003	9.58199e-07	0.000108157
ENSBTAG00000010285	MMRN1	1403.34	-1.84056	0.523435	-3.5163	0.000437598	0.0112844
ENSBTAG00000007044	CALHM1	21.9681	-1.83691	0.587384	-3.12727	0.00176435	0.0289663
ENSBTAG00000003300	MFGE8	1075.04	-1.82897	0.543812	-3.36324	0.000770326	0.0162401
ENSBTAG00000002036	CACNB1	94.6938	-1.82377	0.449168	-4.06033	4.90029e-05	0.00242896
ENSBTAG00000015978	ANXA1	2275.9	-1.82265	0.572079	-3.18601	0.00144249	0.0253285
ENSBTAG00000009725	AOX1	403.863	-1.8224	0.519	-3.51136	0.00044582	0.0113801
ENSBTAG00000002923	CX3CR1	193.298	-1.82067	0.484517	-3.75771	0.000171477	0.00600843
ENSBTAG00000001462	FLT4	415.765	-1.81914	0.617336	-2.94675	0.0032113	0.0437135
ENSBTAG00000007589	SMAD9	98.5988	-1.81045	0.430909	-4.20146	2.65196e-05	0.00156197
ENSBTAG00000004714	MCEMP1	259.729	-1.80041	0.413842	-4.35048	1.35837e-05	0.00092205
ENSBTAG00000004716	RETN	89.3643	-1.7993	0.484623	-3.71278	0.000204993	0.00678989
ENSBTAG00000023411	ENSBTAG00000023411	73.5546	-1.79704	0.478439	-3.75606	0.000172609	0.00603415
ENSBTAG00000020749	PRXL2C	380.266	-1.7895	0.366335	-4.88486	1.03503e-06	0.000115201
ENSBTAG00000032481	DAPL1	21.8365	-1.78793	0.505408	-3.53761	0.000403773	0.0107039
ENSBTAG00000019036	ARHGAP28	122.99	-1.7866	0.59297	-3.01296	0.00258714	0.0376915
ENSBTAG00000051224	ARSD	385.847	-1.7785	0.340242	-5.22715	1.72142e-07	2.63204e-05
ENSBTAG00000021416	PRXL2A	218.553	-1.77114	0.421128	-4.20572	2.60256e-05	0.0015449
ENSBTAG00000049953	ENSBTAG00000049953	43.2678	-1.77113	0.554309	-3.1952	0.00139733	0.0247122
ENSBTAG00000013997	ENSBTAG00000013997	6541.39	-1.76292	0.48655	-3.62331	0.000290852	0.00871807
ENSBTAG00000007312	CD209	129.547	-1.75043	0.552886	-3.16598	0.00154559	0.0264357
ENSBTAG00000000344	SPACA3	159.245	-1.74882	0.489957	-3.56933	0.000357899	0.00999158
ENSBTAG00000026139	ARMCX1	79.4383	-1.74318	0.590845	-2.95031	0.00317453	0.0433299
ENSBTAG00000004622	DZANK1	88.4913	-1.74223	0.542017	-3.21434	0.00130747	0.023477
ENSBTAG00000016385	F10	857.765	-1.73535	0.51672	-3.35839	0.000783972	0.0164135
ENSBTAG00000033367	DDO	1335.37	-1.73233	0.516447	-3.35433	0.00079557	0.0165287
ENSBTAG00000020178	ARSK	154.856	-1.73089	0.49473	-3.49866	0.000467596	0.0116223
ENSBTAG00000000802	LYVE1	505.467	-1.72334	0.480067	-3.5898	0.00033093	0.00957799
ENSBTAG00000012887	FCER1A	181.335	-1.72016	0.568166	-3.02757	0.00246532	0.0364073
ENSBTAG00000007564	BBS12	136.219	-1.71045	0.387336	-4.41595	1.00569e-05	0.000749911
ENSBTAG00000013755	ITGB5	1099.25	-1.70893	0.49771	-3.43358	0.000595659	0.0135139
ENSBTAG00000010431	LURAP1L	74.2629	-1.70735	0.406094	-4.20431	2.61877e-05	0.00154845
ENSBTAG00000020551	ABCD1	1668.34	-1.70244	0.532524	-3.19693	0.00138899	0.0246485
ENSBTAG00000003835	BMP4	560.78	-1.68576	0.550755	-3.06081	0.0022074	0.033751
ENSBTAG00000019954	ABHD2	1090.28	-1.68267	0.528932	-3.18125	0.00146641	0.0255726
ENSBTAG00000021176	CRISPLD2	615.61	-1.68224	0.540038	-3.11503	0.00183925	0.029872
ENSBTAG00000049782	ENSBTAG00000049782	368.143	-1.67865	0.532785	-3.15071	0.00162871	0.0275462
ENSBTAG00000021912	DUSP7	843.468	-1.67669	0.296277	-5.65921	1.52071e-08	3.28843e-06
ENSBTAG00000012541	CHP2	7754.37	-1.66679	0.449732	-3.70619	0.000210396	0.00692341
ENSBTAG00000016327	SLC28A2	9674.44	-1.66536	0.490523	-3.39506	0.000686131	0.0149655
ENSBTAG00000015844	TFPI2	159.331	-1.66413	0.539263	-3.08593	0.00202918	0.0316656
ENSBTAG00000004231	GPM6A	173.28	-1.66223	0.553945	-3.00071	0.00269347	0.0384996
ENSBTAG00000054870	ENSBTAG00000054870	340.618	-1.65983	0.421084	-3.94181	8.08706e-05	0.00341938
ENSBTAG00000007444	MAP3K7CL	133.66	-1.65796	0.473012	-3.50512	0.000456397	0.011495
ENSBTAG00000017697	CTF1	36.6369	-1.6566	0.480295	-3.44913	0.000562404	0.0129576
ENSBTAG00000002554	TCAF1	496.465	-1.64831	0.42492	-3.87911	0.000104838	0.00422418
ENSBTAG00000001687	STC1	136.04	-1.64798	0.549374	-2.99974	0.00270208	0.0385863
ENSBTAG00000021381	DAAM2	298.793	-1.6477	0.556164	-2.96261	0.00305043	0.0421299
ENSBTAG00000039954	COPZ2	189.509	-1.6432	0.440294	-3.73206	0.000189924	0.00648956
ENSBTAG00000006162	RAB11FIP5	1269.94	-1.63987	0.437739	-3.74622	0.000179517	0.00623246
ENSBTAG00000016217	RBM43	650.784	-1.63589	0.477657	-3.42483	0.000615195	0.0138369
ENSBTAG00000009568	KANK2	549.717	-1.63481	0.52345	-3.12315	0.00178929	0.0292805
ENSBTAG00000011908	CPQ	492.089	-1.62435	0.540351	-3.00611	0.00264615	0.0381837
ENSBTAG00000034827	PDGFD	64.516	-1.62422	0.551398	-2.94563	0.00322297	0.043833
ENSBTAG00000013205	IL1RAP	117.893	-1.62153	0.533468	-3.03961	0.00236887	0.035189
ENSBTAG00000001392	RDH16	13882.3	-1.60881	0.505433	-3.18303	0.00145743	0.0254983
ENSBTAG00000002292	SMARCA1	419.839	-1.60316	0.447565	-3.58196	0.000341028	0.00974099
ENSBTAG00000021396	HEG1	366.662	-1.59997	0.454931	-3.51695	0.000436532	0.0112761
ENSBTAG00000010498	SLC40A1	9251.77	-1.59793	0.384464	-4.15625	3.23518e-05	0.00184101
ENSBTAG00000022161	TLR7	388.579	-1.58915	0.403663	-3.93681	8.25708e-05	0.00348155
ENSBTAG00000017950	SLC4A8	131.9	-1.58687	0.484986	-3.27199	0.00106794	0.0202068
ENSBTAG00000003510	MMRN2	95.533	-1.58451	0.444878	-3.56168	0.000368483	0.0101707
ENSBTAG00000005633	ARHGEF28	620.802	-1.58351	0.354213	-4.47049	7.80417e-06	0.000635117
ENSBTAG00000008096	EDN1	111.468	-1.57712	0.415386	-3.79675	0.000146605	0.0053603
ENSBTAG00000004423	ARHGAP42	64.9005	-1.5762	0.385112	-4.09283	4.26147e-05	0.00220911
ENSBTAG00000021647	FCAR	41.4375	-1.57318	0.448706	-3.50603	0.000454842	0.0114941
ENSBTAG00000018732	HSPA12B	108.833	-1.56997	0.441943	-3.55243	0.000381686	0.0103356
ENSBTAG00000032121	SUGCT	45.5163	-1.56788	0.382256	-4.10164	4.10241e-05	0.00215619
ENSBTAG00000048736	ENSBTAG00000048736	23.7875	-1.55839	0.539693	-2.88756	0.00388248	0.049732
ENSBTAG00000003733	TM4SF5	1530.35	-1.54546	0.497676	-3.10535	0.00190053	0.0304572
ENSBTAG00000003986	CXXC5	287.914	-1.53135	0.331715	-4.61646	3.90338e-06	0.000374983
ENSBTAG00000014878	COX7A1	74.1528	-1.52919	0.445403	-3.43326	0.00059637	0.0135139
ENSBTAG00000011917	GPAM	815.79	-1.5261	0.436016	-3.50009	0.000465103	0.0115985
ENSBTAG00000033449	ENSBTAG00000033449	39.1554	-1.51861	0.368023	-4.12639	3.68505e-05	0.0019993
ENSBTAG00000007650	SLC38A11	62.4276	-1.51043	0.496615	-3.04145	0.00235441	0.0350891
ENSBTAG00000001096	PRKRA	29.8709	-1.50769	0.444125	-3.39475	0.000686914	0.0149655
ENSBTAG00000007773	VCAM1	800.025	-1.49757	0.475363	-3.15038	0.00163059	0.0275472
ENSBTAG00000045934	GPR82	104.353	-1.49694	0.290367	-5.15533	2.53186e-07	3.58175e-05
ENSBTAG00000009987	ITGB3	1316.67	-1.49262	0.42534	-3.50924	0.000449389	0.0114134
ENSBTAG00000015562	PLBD1	1193.76	-1.4839	0.451159	-3.28909	0.00100511	0.0193827
ENSBTAG00000006086	MMP28	58.816	-1.47324	0.443041	-3.32528	0.000883298	0.0179406
ENSBTAG00000016177	FGL1	113.847	-1.47099	0.45568	-3.22811	0.00124611	0.0228271
ENSBTAG00000000899	TMEM17	55.3529	-1.46671	0.381181	-3.84779	0.000119186	0.00464979
ENSBTAG00000005729	FBXL4	305.341	-1.46504	0.346771	-4.22482	2.39132e-05	0.00145371
ENSBTAG00000016615	ABHD6	2134.7	-1.46273	0.441916	-3.30997	0.000933051	0.0186573
ENSBTAG00000000843	NDRG2	232.816	-1.45704	0.451393	-3.22787	0.00124715	0.0228271
ENSBTAG00000018694	ACSS3	897.809	-1.45153	0.465451	-3.11854	0.00181747	0.0296261
ENSBTAG00000051981	ENSBTAG00000051981	89.8227	-1.43811	0.46426	-3.09765	0.00195064	0.0308857
ENSBTAG00000009656	ENSBTAG00000009656	6771.34	-1.43457	0.392166	-3.65807	0.000254118	0.00789852
ENSBTAG00000019948	AFAP1L1	172.632	-1.42266	0.387714	-3.66936	0.000243159	0.00766812
ENSBTAG00000021588	SCG2	78.4867	-1.41458	0.213804	-6.61625	3.68415e-11	1.79894e-08
ENSBTAG00000047287	MTARC1	93.9022	-1.41175	0.332769	-4.24245	2.21092e-05	0.00137158
ENSBTAG00000003183	NTN4	87.8242	-1.41109	0.461259	-3.05922	0.00221911	0.0338511
ENSBTAG00000048237	FGF9	70.5141	-1.40669	0.43653	-3.22242	0.00127111	0.0230415
ENSBTAG00000002107	FZD1	1003.28	-1.39951	0.230605	-6.06885	1.28826e-09	3.97968e-07
ENSBTAG00000004674	HAAO	1073.58	-1.39082	0.473409	-2.93789	0.00330455	0.0445423
ENSBTAG00000053223	CTDSPL	430.093	-1.38386	0.428323	-3.23089	0.00123406	0.022725
ENSBTAG00000002783	PCYOX1	525.799	-1.38312	0.334392	-4.13622	3.53072e-05	0.00194344
ENSBTAG00000037735	C5AR2	50.641	-1.37702	0.333598	-4.12778	3.6628e-05	0.00199438
ENSBTAG00000038490	CLEC4A	258.036	-1.37381	0.313583	-4.38101	1.1813e-05	0.0008395
ENSBTAG00000005760	TBC1D4	640.311	-1.36756	0.271933	-5.02902	4.92993e-07	6.16731e-05
ENSBTAG00000023736	CDC42EP3	497.686	-1.36381	0.389629	-3.50029	0.000464757	0.0115985
ENSBTAG00000003440	FRRS1	193.375	-1.35698	0.336233	-4.03583	5.44101e-05	0.00258508
ENSBTAG00000046022	PYY	141.175	-1.35231	0.440439	-3.07036	0.00213801	0.0328559
ENSBTAG00000033731	PRCP	1711.23	-1.35218	0.324365	-4.16869	3.06362e-05	0.00177
ENSBTAG00000055104	ZNF660	28.0534	-1.35209	0.396364	-3.41123	0.000646704	0.0143958
ENSBTAG00000003629	ASPA	469.364	-1.34268	0.324324	-4.13994	3.47398e-05	0.00192594
ENSBTAG00000008419	PDE2A	855.571	-1.33145	0.436257	-3.05198	0.00227334	0.0342744
ENSBTAG00000001675	ITPKA	246.459	-1.33108	0.32901	-4.04573	5.21604e-05	0.00253062
ENSBTAG00000026779	LYZ	2219	-1.32644	0.383907	-3.4551	0.000550093	0.0127579
ENSBTAG00000015750	AMN	644.387	-1.32161	0.355563	-3.71694	0.000201651	0.00674652
ENSBTAG00000014947	PTPN13	183.441	-1.31575	0.425726	-3.09061	0.00199746	0.0313973
ENSBTAG00000038869	ZNF383	41.2196	-1.31566	0.378475	-3.47622	0.000508535	0.0121415
ENSBTAG00000013824	WWC3	201.709	-1.31049	0.424434	-3.08762	0.00201766	0.031569
ENSBTAG00000004283	PPFIBP1	604.492	-1.30793	0.438931	-2.97982	0.00288422	0.0404995
ENSBTAG00000018578	LOXL3	136.521	-1.30325	0.198615	-6.56168	5.32058e-11	2.5168e-08
ENSBTAG00000050611	ENSBTAG00000050611	105.825	-1.29377	0.390616	-3.31212	0.000925904	0.0185635
ENSBTAG00000003779	ZC4H2	54.0603	-1.29123	0.289371	-4.46219	8.11277e-06	0.000649751
ENSBTAG00000038128	BOLA-DQA5	971.144	-1.28941	0.437837	-2.94494	0.00323014	0.0438349
ENSBTAG00000018572	FLT3	426.454	-1.27784	0.437268	-2.92232	0.00347429	0.0461724
ENSBTAG00000009719	CALHM2	189.238	-1.26399	0.218767	-5.77779	7.5686e-09	1.81851e-06
ENSBTAG00000005212	C1H3orf70	28.882	-1.26155	0.38313	-3.29276	0.000992101	0.0192531
ENSBTAG00000031707	FRMD6	343.227	-1.25407	0.38778	-3.23398	0.00122078	0.0225547
ENSBTAG00000027760	ENSBTAG00000027760	26.6454	-1.25346	0.388309	-3.22801	0.00124655	0.0228271
ENSBTAG00000031044	MIGA1	215.944	-1.25147	0.420745	-2.97441	0.00293554	0.0410106
ENSBTAG00000033510	MPZL2	844.247	-1.24565	0.342967	-3.63198	0.000281258	0.00858348
ENSBTAG00000012377	ECHDC3	457.689	-1.24418	0.262344	-4.74255	2.11045e-06	0.00021585
ENSBTAG00000006951	LMO2	471.855	-1.23166	0.302759	-4.06811	4.73952e-05	0.00238346
ENSBTAG00000007141	GULP1	138.414	-1.22842	0.402814	-3.0496	0.00229146	0.0344447
ENSBTAG00000003804	SCCPDH	2247.18	-1.22273	0.276743	-4.41829	9.94863e-06	0.000749216
ENSBTAG00000019150	PLD3	811.87	-1.21995	0.370088	-3.29637	0.000979414	0.0192205
ENSBTAG00000021742	ZNF568	41.3027	-1.21976	0.387071	-3.15127	0.00162561	0.0275462
ENSBTAG00000008792	RNASE6	1043.72	-1.21412	0.279924	-4.33732	1.44233e-05	0.000970332
ENSBTAG00000015942	DNAJA4	197.524	-1.21153	0.281803	-4.2992	1.71412e-05	0.00111839
ENSBTAG00000019164	RHOBTB1	111.068	-1.20951	0.313303	-3.8605	0.000113157	0.00444899
ENSBTAG00000001626	CTPS1	1517.07	-1.20608	0.389414	-3.09718	0.00195373	0.0309024
ENSBTAG00000011187	FAM13A	7185.53	-1.20047	0.246273	-4.87455	1.09055e-06	0.000120494
ENSBTAG00000020872	C5AR1	206.895	-1.19715	0.314346	-3.80839	0.000139876	0.00521503
ENSBTAG00000014979	MFSD12	913.33	-1.19649	0.346197	-3.45611	0.000548029	0.0127427
ENSBTAG00000040072	ZNF140	69.5754	-1.19567	0.310487	-3.85096	0.000117658	0.00460203
ENSBTAG00000032914	SLC11A2	8787.42	-1.19305	0.218007	-5.47254	4.43621e-08	7.90011e-06
ENSBTAG00000021600	KANSL1L	154.237	-1.19153	0.32251	-3.69454	0.000220282	0.0071248
ENSBTAG00000021535	CROT	3486.17	-1.18863	0.384538	-3.09106	0.00199446	0.0313973
ENSBTAG00000015419	ARHGEF37	100.926	-1.18403	0.268836	-4.40428	1.06133e-05	0.00077607
ENSBTAG00000017549	KITLG	602.915	-1.18266	0.298996	-3.95545	7.639e-05	0.00328499
ENSBTAG00000054117	ENSBTAG00000054117	31.5739	-1.17988	0.325439	-3.6255	0.000288399	0.00867891
ENSBTAG00000011882	SLC24A3	91.1838	-1.17292	0.254106	-4.61589	3.91407e-06	0.000374983
ENSBTAG00000013165	ENPP2	3735.35	-1.17166	0.33248	-3.524	0.000425085	0.0110749
ENSBTAG00000014564	XXYLT1	541.428	-1.16962	0.280427	-4.17085	3.03465e-05	0.00175998
ENSBTAG00000009139	LDLRAD4	180.42	-1.15263	0.345662	-3.33456	0.000854339	0.0174758
ENSBTAG00000016221	AMOT	344.017	-1.15151	0.292762	-3.93326	8.38017e-05	0.00351566
ENSBTAG00000019454	ANGEL1	85.4442	-1.14477	0.36613	-3.12667	0.00176797	0.0289777
ENSBTAG00000002478	AGMAT	618.824	-1.13973	0.282077	-4.04048	5.33423e-05	0.00254714
ENSBTAG00000001814	PLXND1	814.421	-1.13294	0.361513	-3.13388	0.00172509	0.0284975
ENSBTAG00000019365	BACE1	482.961	-1.13046	0.342043	-3.30504	0.000949639	0.0188644
ENSBTAG00000013001	ZNF84	103.146	-1.12984	0.320235	-3.52818	0.000418432	0.0109771
ENSBTAG00000018016	NUPR1	422.043	-1.12886	0.390926	-2.88766	0.0038812	0.049732
ENSBTAG00000019472	NR3C1	1149.09	-1.12854	0.240755	-4.68752	2.76534e-06	0.000275387
ENSBTAG00000010843	PGRMC2	3065.31	-1.12631	0.27873	-4.04087	5.32533e-05	0.00254714
ENSBTAG00000051367	ENSBTAG00000051367	150.519	-1.12298	0.34727	-3.23373	0.00122183	0.0225547
ENSBTAG00000032617	FBXO44	738.744	-1.12224	0.332708	-3.37305	0.000743393	0.0158489
ENSBTAG00000010389	STBD1	42.5761	-1.12163	0.314163	-3.57023	0.000356672	0.00999158
ENSBTAG00000010509	CDK3	285.517	-1.121	0.253835	-4.41626	1.00422e-05	0.000749911
ENSBTAG00000013145	DDHD2	4404.41	-1.12007	0.340802	-3.28656	0.0010142	0.019438
ENSBTAG00000047495	CD81	3108.67	-1.11838	0.254238	-4.39893	1.08785e-05	0.000784135
ENSBTAG00000050078	SFXN5	459.11	-1.11464	0.369878	-3.01353	0.00258224	0.0376915
ENSBTAG00000019708	ACSL6	89.9677	-1.11133	0.298056	-3.72859	0.000192551	0.00652551
ENSBTAG00000021830	ENPP1	443.781	-1.10742	0.285499	-3.87891	0.000104928	0.00422418
ENSBTAG00000047997	PRPS2	595.584	-1.10229	0.32015	-3.44304	0.000575214	0.0131725
ENSBTAG00000000598	CST3	6545.16	-1.08955	0.377581	-2.8856	0.00390673	0.0498619
ENSBTAG00000024957	SNCA	843.665	-1.08698	0.319504	-3.40209	0.000668735	0.0147132
ENSBTAG00000021953	LARGE1	512.755	-1.08486	0.27471	-3.94909	7.84489e-05	0.00336267
ENSBTAG00000007253	TSPAN33	200.95	-1.08428	0.370441	-2.92698	0.00342268	0.0456468
ENSBTAG00000006528	BBS9	74.9447	-1.08356	0.296399	-3.65577	0.000256416	0.00793737
ENSBTAG00000000286	PFKM	127.668	-1.08309	0.253161	-4.27827	1.88349e-05	0.00121321
ENSBTAG00000021041	PRAM1	98.2822	-1.07591	0.283204	-3.79905	0.000145254	0.00532375
ENSBTAG00000015981	ETV1	117.402	-1.07498	0.358242	-3.00072	0.00269346	0.0384996
ENSBTAG00000025752	P3H4	403.112	-1.07196	0.355784	-3.01296	0.0025871	0.0376915
ENSBTAG00000051435	ZFP30	281.319	-1.06635	0.244128	-4.368	1.25388e-05	0.00087064
ENSBTAG00000026111	LBH	1812.77	-1.06307	0.261795	-4.0607	4.89268e-05	0.00242896
ENSBTAG00000031802	SPATA16	66.3924	-1.06038	0.365121	-2.90418	0.00368215	0.0480903
ENSBTAG00000008040	SPART	1449.82	-1.05572	0.280679	-3.76131	0.000169024	0.00595002
ENSBTAG00000015314	ASL	1493.36	-1.05419	0.276522	-3.81231	0.000137673	0.00517109
ENSBTAG00000008341	ARSB	2017.06	-1.04955	0.330383	-3.17678	0.00148919	0.0258212
ENSBTAG00000048331	ENSBTAG00000048331	110.815	-1.04838	0.316678	-3.31054	0.000931171	0.0186444
ENSBTAG00000013185	TIMD4	974.775	-1.04221	0.335855	-3.10314	0.00191482	0.0305513
ENSBTAG00000021025	P3H2	151.571	-1.04214	0.298305	-3.49353	0.000476673	0.0117263
ENSBTAG00000007122	ZFP2	67.7293	-1.03847	0.250115	-4.15196	3.29636e-05	0.001861
ENSBTAG00000007829	CSAD	617.699	-1.03114	0.345935	-2.98072	0.00287567	0.0404581
ENSBTAG00000002714	GNAI1	462.055	-1.02875	0.333004	-3.08929	0.00200635	0.0314638
ENSBTAG00000031295	HSDL2	2739.8	-1.02396	0.322616	-3.17393	0.00150391	0.025987
ENSBTAG00000016486	SORBS2	176.34	-1.02156	0.305308	-3.34601	0.000819849	0.0169305
ENSBTAG00000005240	ZNF605	75.2941	-1.02125	0.204088	-5.00398	5.61594e-07	6.91126e-05
ENSBTAG00000015860	FGD1	163.671	-1.01645	0.290223	-3.50231	0.00046125	0.0115404
ENSBTAG00000010541	ZNF346	146.094	-1.01274	0.221947	-4.56297	5.04354e-06	0.00045715
ENSBTAG00000012565	PCNX1	1198.9	-1.01041	0.304596	-3.31721	0.000909214	0.0183259
ENSBTAG00000015113	CITED4	445.736	-1.00818	0.249007	-4.04882	5.14759e-05	0.00251098
ENSBTAG00000010351	SNX25	1342.53	-1.008	0.274964	-3.66595	0.000246426	0.00773892
ENSBTAG00000020143	RDH10	458.981	-1.00779	0.317428	-3.17486	0.00149911	0.0259634
ENSBTAG00000035323	TMX4	642.077	-1.00253	0.285621	-3.51	0.000448103	0.0113999
ENSBTAG00000012180	BMF	675.993	-1.00227	0.322438	-3.10841	0.00188096	0.0302673
ENSBTAG00000007865	GNPDA1	3366.08	-0.997061	0.274713	-3.62946	0.000284015	0.00859826
ENSBTAG00000000803	ZNF667	193.491	-0.995834	0.253276	-3.93181	8.43088e-05	0.00351566
ENSBTAG00000016589	PRPF40B	128.589	-0.982962	0.278674	-3.52729	0.000419843	0.0109786
ENSBTAG00000008682	TLR3	337.143	-0.982506	0.281929	-3.48494	0.000492246	0.0119409
ENSBTAG00000044112	MSRB2	134.303	-0.980142	0.289111	-3.39019	0.00069843	0.0151395
ENSBTAG00000015938	ARAP3	528.295	-0.974764	0.252679	-3.85772	0.000114448	0.00448808
ENSBTAG00000034633	ERO1B	424.053	-0.967012	0.266533	-3.62811	0.0002855	0.00860878
ENSBTAG00000020031	PKD2	444.477	-0.966394	0.255652	-3.78011	0.000156757	0.00563616
ENSBTAG00000015821	AMPD3	83.0404	-0.960968	0.272262	-3.52958	0.000416224	0.0109382
ENSBTAG00000018283	ACAA1	1917.91	-0.959188	0.290128	-3.30609	0.000946087	0.0188433
ENSBTAG00000004879	FOXO4	265.043	-0.958935	0.232814	-4.11889	3.80702e-05	0.0020435
ENSBTAG00000020700	CLCN6	402.95	-0.953267	0.155094	-6.14637	7.9277e-10	2.72731e-07
ENSBTAG00000017727	KIFAP3	393.551	-0.947822	0.250966	-3.7767	0.00015892	0.00566754
ENSBTAG00000012024	SLC29A2	1728.69	-0.944863	0.281429	-3.35738	0.000786846	0.0164361
ENSBTAG00000008397	ZNF555	122.556	-0.937188	0.311751	-3.00621	0.0026453	0.0381837
ENSBTAG00000013856	SSBP2	567.038	-0.93675	0.253413	-3.69654	0.00021856	0.00709944
ENSBTAG00000053098	ENSBTAG00000053098	407.954	-0.935535	0.170066	-5.50101	3.7763e-08	7.05703e-06
ENSBTAG00000023947	AVPI1	131.134	-0.933396	0.301982	-3.0909	0.0019955	0.0313973
ENSBTAG00000018527	HDGFL3	224.751	-0.933178	0.277128	-3.36732	0.000759027	0.0161142
ENSBTAG00000000621	CATSPERG	258.033	-0.921457	0.28617	-3.21996	0.0012821	0.0231588
ENSBTAG00000003319	FLRT3	1021.48	-0.911734	0.260556	-3.49919	0.000466682	0.0116187
ENSBTAG00000007826	KIRREL2	95.8266	-0.911369	0.271658	-3.35484	0.000794107	0.0165287
ENSBTAG00000011332	TRIM68	482.362	-0.908753	0.234627	-3.87317	0.000107427	0.00430191
ENSBTAG00000006054	ACBD4	401.672	-0.896075	0.266621	-3.36086	0.000776995	0.0163126
ENSBTAG00000015866	ENSBTAG00000015866	57.6411	-0.895752	0.272904	-3.2823	0.00102964	0.0196788
ENSBTAG00000010507	SLC22A16	732.058	-0.895435	0.306893	-2.91774	0.00352579	0.0466113
ENSBTAG00000003773	SLC25A13	463.807	-0.895352	0.246453	-3.63296	0.00028019	0.00856816
ENSBTAG00000002315	RNF34	594.362	-0.895261	0.21704	-4.12487	3.70942e-05	0.00200534
ENSBTAG00000001465	P2RY1	434.852	-0.894174	0.24338	-3.67398	0.000238801	0.00757806
ENSBTAG00000007000	ENOSF1	138.491	-0.892792	0.243918	-3.66022	0.000251999	0.00788121
ENSBTAG00000016167	ATL2	4971.89	-0.892151	0.211347	-4.22127	2.42928e-05	0.00147088
ENSBTAG00000008743	ALDH2	7744.36	-0.888356	0.285877	-3.10747	0.00188696	0.0303191
ENSBTAG00000001151	APLP1	116.739	-0.887642	0.286056	-3.10304	0.00191544	0.0305513
ENSBTAG00000012885	ACAT1	2647.83	-0.886071	0.273489	-3.23987	0.00119583	0.0221829
ENSBTAG00000004347	ADGRF5	1107.1	-0.874659	0.265694	-3.29198	0.000994837	0.0192568
ENSBTAG00000038117	ATG10	133.286	-0.86834	0.273663	-3.17303	0.00150857	0.026038
ENSBTAG00000003718	HACL1	5387.53	-0.865968	0.25992	-3.33167	0.000863279	0.0176349
ENSBTAG00000007592	RARG	138.391	-0.863234	0.274504	-3.1447	0.00166257	0.0278501
ENSBTAG00000039316	ZNF268	148.247	-0.860851	0.240128	-3.58496	0.000337126	0.00970166
ENSBTAG00000015191	ABCC6	1530.69	-0.855618	0.259593	-3.296	0.000980734	0.0192205
ENSBTAG00000044173	EHBP1	492.531	-0.849158	0.221806	-3.82838	0.000128989	0.00495561
ENSBTAG00000002190	DOCK8	1836.92	-0.837783	0.282578	-2.96478	0.00302897	0.0420253
ENSBTAG00000003711	EPAS1	4005.5	-0.835312	0.190977	-4.37389	1.2205e-05	0.000860081
ENSBTAG00000045892	ENSBTAG00000045892	71.7252	-0.834589	0.276395	-3.01955	0.00253149	0.037131
ENSBTAG00000004262	ZNF454	92.0021	-0.832837	0.189432	-4.3965	1.1001e-05	0.000789206
ENSBTAG00000001231	CDHR1	176.33	-0.825918	0.282327	-2.92539	0.00344022	0.0458403
ENSBTAG00000050035	ZNF226	400.061	-0.825395	0.187489	-4.40236	1.07077e-05	0.00077607
ENSBTAG00000003456	ZNF606	316.765	-0.81958	0.200744	-4.08272	4.45124e-05	0.00228331
ENSBTAG00000016007	ADH5	1839.38	-0.819499	0.18066	-4.53614	5.72926e-06	0.000498412
ENSBTAG00000002782	ZC3H7B	1476.87	-0.810169	0.225338	-3.59534	0.000323965	0.0094305
ENSBTAG00000026369	ENC1	769.349	-0.802127	0.25179	-3.1857	0.00144405	0.0253285
ENSBTAG00000001514	ASB11	141.278	-0.798472	0.199294	-4.0065	6.16251e-05	0.00282673
ENSBTAG00000006618	HLF	116.515	-0.792666	0.214316	-3.69858	0.000216808	0.00705768
ENSBTAG00000045550	TSPAN6	757.092	-0.789852	0.223567	-3.53296	0.000410939	0.0108558
ENSBTAG00000047891	GIMD1	253.309	-0.788582	0.26457	-2.98062	0.00287665	0.0404581
ENSBTAG00000052103	ENSBTAG00000052103	97.7785	-0.787961	0.24373	-3.23292	0.0012253	0.0225912
ENSBTAG00000016191	ZNF32	259.48	-0.784648	0.20781	-3.77579	0.000159501	0.00566754
ENSBTAG00000013628	PHYKPL	64.9102	-0.775295	0.257372	-3.01236	0.00259228	0.0376939
ENSBTAG00000003092	ANAPC5	814.823	-0.772819	0.105898	-7.29775	2.92626e-13	2.95299e-10
ENSBTAG00000012815	CLEC12A	388.743	-0.770588	0.193476	-3.98287	6.80889e-05	0.0030495
ENSBTAG00000011056	IDS	162.871	-0.767276	0.259787	-2.95348	0.00314211	0.0429649
ENSBTAG00000005430	MB21D2	231.858	-0.764357	0.166862	-4.58077	4.63268e-06	0.000427591
ENSBTAG00000053679	ZFP14	84.4655	-0.760287	0.220057	-3.45496	0.000550367	0.0127579
ENSBTAG00000016679	ETFDH	2195.26	-0.759538	0.24991	-3.03925	0.00237171	0.0351967
ENSBTAG00000006990	MYRF	247.392	-0.756238	0.224817	-3.36379	0.000768814	0.0162309
ENSBTAG00000011832	ALDH18A1	19125.1	-0.751169	0.178325	-4.21236	2.52718e-05	0.00150606
ENSBTAG00000016771	PLK2	441.542	-0.747396	0.242239	-3.08536	0.00203303	0.0316913
ENSBTAG00000007170	SLC38A7	585.489	-0.743025	0.173531	-4.2818	1.85391e-05	0.00119926
ENSBTAG00000000868	ZFP1	90.4785	-0.739856	0.234258	-3.1583	0.00158694	0.0270319
ENSBTAG00000011413	CCDC107	281.635	-0.736837	0.194814	-3.78225	0.000155418	0.00560134
ENSBTAG00000055296	LGALSL	1513.2	-0.734711	0.203461	-3.61107	0.000304941	0.00899785
ENSBTAG00000018420	POLG2	228.324	-0.72618	0.230789	-3.14651	0.00165229	0.0277848
ENSBTAG00000039075	ZNF527	171.693	-0.723821	0.21396	-3.38298	0.000717043	0.0154659
ENSBTAG00000026172	LRATD2	2720.84	-0.722375	0.178051	-4.05713	4.96786e-05	0.00244946
ENSBTAG00000005152	TK2	435.656	-0.718899	0.129787	-5.53908	3.04065e-08	5.82612e-06
ENSBTAG00000010868	SIAH1	970.369	-0.718732	0.189541	-3.79196	0.000149464	0.00541084
ENSBTAG00000004870	GALNT2	2866.63	-0.710893	0.226414	-3.13979	0.00169071	0.0281853
ENSBTAG00000007002	IDUA	232.057	-0.709801	0.133607	-5.31262	1.08059e-07	1.74009e-05
ENSBTAG00000047939	ZNF75D	120.548	-0.708301	0.198582	-3.56679	0.00036138	0.0100555
ENSBTAG00000015038	HADHA	14160.2	-0.708084	0.211809	-3.34302	0.000828711	0.0170206
ENSBTAG00000025313	DYNLL2	4209.64	-0.705617	0.229699	-3.07192	0.00212684	0.0327722
ENSBTAG00000034269	RCBTB1	531.525	-0.703913	0.216034	-3.25834	0.00112067	0.0209686
ENSBTAG00000051239	ENSBTAG00000051239	74.0262	-0.699305	0.241442	-2.89637	0.00377507	0.0490079
ENSBTAG00000018067	S100PBP	1690.15	-0.698838	0.171532	-4.0741	4.61918e-05	0.00233848
ENSBTAG00000017086	GRB10	374.12	-0.693126	0.208459	-3.325	0.00088417	0.0179406
ENSBTAG00000004804	RRN3	1513.68	-0.691715	0.198555	-3.48375	0.000494437	0.0119557
ENSBTAG00000004436	PPT2	373.631	-0.690489	0.196167	-3.51991	0.000431699	0.0112086
ENSBTAG00000003371	JKAMP	669.254	-0.68809	0.184529	-3.72889	0.000192322	0.00652551
ENSBTAG00000053029	ZNF26	147.083	-0.684478	0.190667	-3.58992	0.00033078	0.00957799
ENSBTAG00000005583	HYI	106.454	-0.68319	0.196321	-3.47996	0.000501481	0.0120682
ENSBTAG00000030977	ULK2	591.723	-0.682094	0.229663	-2.96998	0.0029782	0.0414347
ENSBTAG00000015807	GALT	2403.35	-0.681513	0.225516	-3.02201	0.00251099	0.036881
ENSBTAG00000001395	C1H21orf91	165.367	-0.67738	0.206575	-3.27911	0.00104137	0.0198279
ENSBTAG00000033304	TCIM	396.505	-0.677277	0.232463	-2.91348	0.00357428	0.0470469
ENSBTAG00000018260	MFSD11	2494.93	-0.677246	0.191199	-3.54209	0.000396963	0.0106377
ENSBTAG00000005683	ELAC1	206.204	-0.67713	0.217845	-3.10831	0.00188158	0.0302673
ENSBTAG00000014923	BBS2	383.605	-0.6769	0.197247	-3.43174	0.000599729	0.0135697
ENSBTAG00000008289	ZBTB4	802.854	-0.662946	0.205557	-3.22512	0.0012592	0.0229644
ENSBTAG00000010242	LAMP1	6043.42	-0.660548	0.196242	-3.36598	0.000762724	0.0161368
ENSBTAG00000007462	ASTE1	241.512	-0.659719	0.210729	-3.13066	0.00174416	0.0287283
ENSBTAG00000005733	CHD6	509.017	-0.659697	0.163233	-4.04145	5.31225e-05	0.00254714
ENSBTAG00000038375	STOM	4824.23	-0.657734	0.167629	-3.92376	8.71769e-05	0.00359563
ENSBTAG00000050388	KRBA2	118.472	-0.657443	0.227044	-2.89567	0.00378349	0.0490751
ENSBTAG00000016331	ROGDI	624.833	-0.656918	0.188042	-3.49346	0.000476806	0.0117263
ENSBTAG00000038541	ZNF879	96.1495	-0.652856	0.217106	-3.00709	0.00263763	0.0381335
ENSBTAG00000018175	HEXD	243.015	-0.651589	0.187792	-3.46975	0.000520953	0.0123021
ENSBTAG00000007395	ALS2	350.762	-0.643144	0.215175	-2.98893	0.00279956	0.0396047
ENSBTAG00000009569	DOCK6	785.357	-0.639571	0.22131	-2.88993	0.00385326	0.0496407
ENSBTAG00000013110	FARP2	114.935	-0.638731	0.198078	-3.22464	0.00126133	0.0229757
ENSBTAG00000015806	OAZ2	1374.11	-0.637828	0.192723	-3.30956	0.000934424	0.0186601
ENSBTAG00000021935	ELMOD3	1218.61	-0.626487	0.168776	-3.71195	0.000205671	0.00679748
ENSBTAG00000010529	FZD6	361.17	-0.625564	0.194156	-3.22197	0.00127311	0.0230415
ENSBTAG00000031682	ZNF484	386.388	-0.621532	0.213898	-2.90574	0.00366386	0.0479756
ENSBTAG00000004028	POLK	205.325	-0.620536	0.214713	-2.89007	0.00385157	0.0496407
ENSBTAG00000031363	TLE5	8214.86	-0.617784	0.133508	-4.62733	3.70405e-06	0.000359412
ENSBTAG00000012937	ACAD8	1067.13	-0.613331	0.20289	-3.02297	0.00250307	0.036857
ENSBTAG00000015798	UCKL1	381.357	-0.611776	0.179591	-3.4065	0.000658019	0.014562
ENSBTAG00000052670	CD99L2	372.802	-0.610574	0.189135	-3.22825	0.0012455	0.0228271
ENSBTAG00000020781	SETD6	300.766	-0.60991	0.168432	-3.6211	0.000293354	0.0087757
ENSBTAG00000021813	AMACR	248.57	-0.608098	0.199072	-3.05466	0.00225314	0.0341058
ENSBTAG00000008492	ZMYM3	800.619	-0.606115	0.146711	-4.13135	3.60636e-05	0.00197074
ENSBTAG00000052394	ENSBTAG00000052394	108.592	-0.601887	0.203155	-2.96269	0.00304962	0.0421299
ENSBTAG00000021304	TP53BP1	749.817	-0.601105	0.15182	-3.95932	7.51649e-05	0.00326009
ENSBTAG00000013224	RMND1	309.862	-0.594408	0.159267	-3.73216	0.000189846	0.00648956
ENSBTAG00000011244	TESK2	2132.73	-0.594197	0.197524	-3.00823	0.00262777	0.0380273
ENSBTAG00000020800	BEND7	859.81	-0.593013	0.166712	-3.55711	0.000374962	0.0102637
ENSBTAG00000004722	THUMPD2	122.868	-0.591206	0.175256	-3.37338	0.000742527	0.0158489
ENSBTAG00000017115	TMEM41A	2686.83	-0.590852	0.179058	-3.29977	0.000967628	0.0191214
ENSBTAG00000018002	DTX3	199.111	-0.589076	0.154596	-3.81043	0.000138725	0.00519774
ENSBTAG00000011145	NDUFA4	5793.68	-0.588687	0.134192	-4.38691	1.14974e-05	0.000820929
ENSBTAG00000011787	ISCU	1659.44	-0.588123	0.134492	-4.37291	1.226e-05	0.000860081
ENSBTAG00000004620	ZNF133	128.477	-0.585949	0.189826	-3.08678	0.00202339	0.0316078
ENSBTAG00000010149	CRY1	265.098	-0.584145	0.193997	-3.0111	0.00260301	0.0377773
ENSBTAG00000008285	OXR1	946.544	-0.583619	0.175856	-3.31872	0.000904296	0.0182511
ENSBTAG00000020894	LAPTM4A	5380.26	-0.578244	0.161418	-3.58228	0.000340606	0.00974099
ENSBTAG00000015066	LANCL1	1875.87	-0.572423	0.180613	-3.16933	0.00152791	0.0262222
ENSBTAG00000020855	PTPN4	279.86	-0.572413	0.18964	-3.01841	0.00254102	0.0371986
ENSBTAG00000031185	ATRAID	915.832	-0.571243	0.159549	-3.58037	0.000343113	0.00974153
ENSBTAG00000016618	DSTYK	305.388	-0.564912	0.17718	-3.18835	0.00143088	0.0251558
ENSBTAG00000017085	AGA	553.895	-0.564352	0.165133	-3.41755	0.000631866	0.0141488
ENSBTAG00000014294	ST7L	251.475	-0.564311	0.15831	-3.56458	0.000364433	0.0101033
ENSBTAG00000019011	PGM1	1749.51	-0.56206	0.176614	-3.18243	0.00146046	0.0254983
ENSBTAG00000018969	POLR1C	458.766	-0.561635	0.180594	-3.10992	0.00187135	0.030199
ENSBTAG00000000472	ZNF570	168.985	-0.552947	0.157313	-3.51494	0.000439856	0.0112849
ENSBTAG00000008913	TMEM98	6864.33	-0.551458	0.188775	-2.92124	0.00348637	0.0462922
ENSBTAG00000016108	BTBD2	583.638	-0.548222	0.165873	-3.30508	0.000949495	0.0188644
ENSBTAG00000017868	DHX40	1125.64	-0.542223	0.15895	-3.41129	0.000646574	0.0143958
ENSBTAG00000021918	EZH1	694.877	-0.539651	0.178206	-3.02825	0.00245977	0.0363609
ENSBTAG00000021065	MFSD13A	343.371	-0.539571	0.148195	-3.64095	0.000271636	0.00832339
ENSBTAG00000019082	RAD51D	603.151	-0.536197	0.17285	-3.1021	0.00192153	0.0305695
ENSBTAG00000018400	BRMS1L	307.152	-0.52999	0.178798	-2.96419	0.00303484	0.042051
ENSBTAG00000017613	ZNF419	226.051	-0.527118	0.148894	-3.54023	0.00039978	0.0106556
ENSBTAG00000021289	POGZ	743.1	-0.525818	0.164599	-3.19454	0.00140055	0.0247376
ENSBTAG00000015648	DNAJC21	743.708	-0.519197	0.149688	-3.46853	0.000523319	0.0123387
ENSBTAG00000001488	OTC	6642.14	-0.518312	0.14521	-3.56939	0.00035781	0.00999158
ENSBTAG00000044207	RAB2B	442.762	-0.512764	0.146846	-3.49185	0.000479696	0.0117494
ENSBTAG00000034689	ZNRF1	772.106	-0.510738	0.159344	-3.20526	0.0013494	0.0240304
ENSBTAG00000032331	SLC48A1	228.005	-0.50862	0.168837	-3.01248	0.00259119	0.0376939
ENSBTAG00000045767	LAT2	680.987	-0.508136	0.155031	-3.27764	0.00104678	0.019906
ENSBTAG00000001254	ANKRD46	1452.81	-0.496911	0.16956	-2.93059	0.00338324	0.0452744
ENSBTAG00000013592	ZNF248	199.758	-0.496785	0.161788	-3.07059	0.00213637	0.0328559
ENSBTAG00000002657	NKIRAS2	897.016	-0.487782	0.145126	-3.3611	0.000776335	0.0163126
ENSBTAG00000011539	PCGF2	572.299	-0.484912	0.163619	-2.96367	0.00303998	0.0420624
ENSBTAG00000009354	EVI2A	731.155	-0.478417	0.160146	-2.98737	0.00281389	0.0397702
ENSBTAG00000001098	PLEKHA3	390.84	-0.471162	0.161921	-2.90982	0.00361634	0.0474354
ENSBTAG00000009072	ZNF572	390.31	-0.465583	0.140699	-3.30906	0.000936106	0.0186691
ENSBTAG00000011182	PDLIM1	4271.38	-0.464311	0.130867	-3.54796	0.000388224	0.0104751
ENSBTAG00000006954	ZNF432	139.76	-0.447107	0.151154	-2.95795	0.00309689	0.0425443
ENSBTAG00000017298	AAMDC	506.647	-0.433869	0.113283	-3.82994	0.000128173	0.00494715
ENSBTAG00000017283	GTF3C2	1083.45	-0.429456	0.130347	-3.29472	0.000985187	0.0192205
ENSBTAG00000022204	ENSBTAG00000022204	359.234	-0.426146	0.131188	-3.24836	0.00116072	0.021611
ENSBTAG00000021634	PIAS3	387.136	-0.419802	0.145292	-2.88937	0.00386009	0.049678
ENSBTAG00000022013	CBR4	2456.73	-0.418425	0.135126	-3.09655	0.00195785	0.0309352
ENSBTAG00000007520	MAPRE2	2240.61	-0.415966	0.135063	-3.0798	0.00207139	0.0321586
ENSBTAG00000001948	VTI1B	1540.6	-0.414084	0.118581	-3.49198	0.000479446	0.0117494
ENSBTAG00000015698	FYCO1	1643.26	-0.41209	0.116308	-3.54309	0.00039547	0.0106327
ENSBTAG00000013138	TDP1	649.33	-0.400391	0.115001	-3.48164	0.000498361	0.0120314
ENSBTAG00000018361	R3HDM2	1540.56	-0.396762	0.123781	-3.20536	0.00134896	0.0240304
ENSBTAG00000003639	ELMO2	1551.52	-0.390961	0.124563	-3.13867	0.00169718	0.028236
ENSBTAG00000017321	SUMO3	1765.57	-0.377111	0.0992051	-3.80133	0.000143922	0.0053089
ENSBTAG00000018893	AHCYL1	6256.64	-0.356605	0.123617	-2.88476	0.00391714	0.0499106
ENSBTAG00000003843	SMARCAL1	608.566	-0.303104	0.0977143	-3.10194	0.00192258	0.0305695
ENSBTAG00000017175	RNF216	617.351	-0.302441	0.0963613	-3.13862	0.00169748	0.028236
ENSBTAG00000003968	UBP1	1905.02	0.308013	0.0840765	3.66348	0.000248808	0.00779753
ENSBTAG00000008022	PTGFRN	3059.37	0.323942	0.108061	2.99776	0.00271972	0.038765
ENSBTAG00000021921	STRBP	2836.61	0.32592	0.0857608	3.80034	0.000144498	0.0053089
ENSBTAG00000019526	CMTM6	7439.97	0.34384	0.114463	3.00395	0.00266502	0.0383464
ENSBTAG00000003168	HNRNPUL1	6400.77	0.355741	0.0758867	4.68779	2.76168e-06	0.000275387
ENSBTAG00000004554	CAPZB	5687.04	0.389107	0.124638	3.12189	0.00179693	0.0293739
ENSBTAG00000007802	BCLAF1	3753.94	0.391067	0.120174	3.25418	0.00113721	0.0212256
ENSBTAG00000019271	NARS1	6478.06	0.398631	0.127904	3.11663	0.00182928	0.029774
ENSBTAG00000003397	CTBP2	2021.57	0.427123	0.129649	3.29446	0.000986105	0.0192205
ENSBTAG00000007776	BRPF1	1051.7	0.429534	0.136495	3.14688	0.00165022	0.0277848
ENSBTAG00000010619	PPP3R1	2726.86	0.439577	0.152095	2.89015	0.00385055	0.0496407
ENSBTAG00000026246	MOSPD3	355.972	0.455026	0.153833	2.95791	0.0030973	0.0425443
ENSBTAG00000002412	CYB5B	5879.36	0.461151	0.141215	3.26559	0.00109235	0.0205402
ENSBTAG00000007844	CETN2	1167.1	0.467731	0.142576	3.28058	0.00103594	0.0197726
ENSBTAG00000005178	MMAB	525.49	0.474717	0.132587	3.58041	0.000343051	0.00974153
ENSBTAG00000008925	MRE11	930.191	0.482654	0.162726	2.96606	0.00301641	0.0418893
ENSBTAG00000000139	KMT5A	420.417	0.491581	0.112917	4.35347	1.34002e-05	0.000917824
ENSBTAG00000002720	PRPF38A	1645.87	0.491932	0.11897	4.13492	3.55077e-05	0.00194739
ENSBTAG00000017009	CMC2	1144.31	0.495642	0.171456	2.89078	0.00384293	0.0496407
ENSBTAG00000014153	PKNOX1	293.725	0.499448	0.15158	3.29495	0.000984375	0.0192205
ENSBTAG00000010135	PEDS1	879.698	0.499506	0.16795	2.97413	0.00293816	0.0410106
ENSBTAG00000008631	CORO1A	4905.18	0.501097	0.171616	2.91987	0.00350175	0.0464233
ENSBTAG00000011206	GALNT1	5475.49	0.512732	0.145616	3.52112	0.000429731	0.0111767
ENSBTAG00000036224	MGC157082	115.578	0.514242	0.174091	2.95387	0.00313814	0.0429494
ENSBTAG00000004915	PFN1	26069.8	0.514338	0.174219	2.95226	0.00315459	0.0430966
ENSBTAG00000004310	UBR7	1384.37	0.517294	0.165879	3.11851	0.00181771	0.0296261
ENSBTAG00000016649	CCND2	370	0.525517	0.115918	4.53354	5.80034e-06	0.00050068
ENSBTAG00000032951	ABHD17C	690.523	0.538627	0.143836	3.74473	0.000180588	0.00624153
ENSBTAG00000002176	NSMCE1	1564.16	0.54092	0.186503	2.90033	0.0037277	0.0485596
ENSBTAG00000010506	MEAF6	379.163	0.541506	0.156438	3.46148	0.000537208	0.0125684
ENSBTAG00000017376	GALNT5	240.209	0.558357	0.182033	3.06733	0.00215979	0.0330898
ENSBTAG00000020938	TWF1	4329.68	0.567826	0.180106	3.15274	0.00161746	0.0274478
ENSBTAG00000046307	CEBPD	2344.46	0.568382	0.171467	3.31482	0.000917011	0.0184585
ENSBTAG00000033186	OXCT1	2400.06	0.568753	0.173738	3.27363	0.00106177	0.0201152
ENSBTAG00000004723	TEX2	3820.61	0.573814	0.166355	3.44933	0.000561973	0.0129576
ENSBTAG00000016406	MCM10	708.726	0.576272	0.184796	3.11842	0.00181823	0.0296261
ENSBTAG00000005326	CSNK1A1	4877.5	0.580837	0.190776	3.0446	0.0023299	0.0348839
ENSBTAG00000000236	YWHAZ	7662.63	0.58142	0.163635	3.55316	0.000380632	0.0103349
ENSBTAG00000003696	BICDL1	160.237	0.581961	0.201376	2.88993	0.00385333	0.0496407
ENSBTAG00000006995	SPTBN1	15231.1	0.583777	0.138432	4.21707	2.47496e-05	0.00148665
ENSBTAG00000004426	DNAJB14	450.208	0.583795	0.178564	3.2694	0.00107778	0.0203167
ENSBTAG00000008883	ZNF207	3091.7	0.588814	0.158579	3.71308	0.000204755	0.00678989
ENSBTAG00000008105	RBM38	387.917	0.590844	0.202491	2.91788	0.0035242	0.0466113
ENSBTAG00000015808	ZNF609	1057.72	0.596901	0.167249	3.56895	0.000358421	0.00999158
ENSBTAG00000016315	COTL1	5753.5	0.598364	0.188972	3.16641	0.00154332	0.0264267
ENSBTAG00000006910	ASRGL1	3053.02	0.601514	0.185849	3.23658	0.00120972	0.0223857
ENSBTAG00000025403	TTLL5	474.534	0.607254	0.131039	4.63415	3.58402e-06	0.000350008
ENSBTAG00000021805	RAB5IF	2710.17	0.609726	0.196512	3.10274	0.0019174	0.0305513
ENSBTAG00000000944	LPCAT1	620.511	0.612988	0.211497	2.89833	0.00375152	0.0487859
ENSBTAG00000021849	DUS4L	957.098	0.617665	0.199876	3.09023	0.00199999	0.0314044
ENSBTAG00000018590	STRN	1354.22	0.617705	0.207102	2.98261	0.00285805	0.0402814
ENSBTAG00000048620	CEBPZOS	349.57	0.617739	0.142473	4.33584	1.45205e-05	0.00097255
ENSBTAG00000007960	TOP1	4127.9	0.629207	0.201248	3.12652	0.00176887	0.0289777
ENSBTAG00000009065	MAP3K5	1099.75	0.636645	0.178303	3.57057	0.000356199	0.00999158
ENSBTAG00000005765	SYNGR1	99.5886	0.638562	0.199114	3.20702	0.00134118	0.0239404
ENSBTAG00000017797	LY75	5112.61	0.641397	0.168698	3.80204	0.000143512	0.0053089
ENSBTAG00000012904	EDEM1	3383.12	0.652341	0.191677	3.40333	0.000665696	0.014689
ENSBTAG00000015607	ERMP1	1844.96	0.653247	0.22412	2.91472	0.00356007	0.0469824
ENSBTAG00000050155	SERPINB6	16806.5	0.656676	0.215533	3.04675	0.00231333	0.0347045
ENSBTAG00000016958	PHF19	422.94	0.666784	0.215658	3.09185	0.00198911	0.0313965
ENSBTAG00000013533	CLIC1	4675.6	0.675687	0.131883	5.12339	3.00084e-07	4.05569e-05
ENSBTAG00000002121	CDK2AP2	2244.88	0.679384	0.2112	3.21678	0.00129637	0.0233054
ENSBTAG00000034945	ENSBTAG00000034945	18273.6	0.679677	0.215904	3.14805	0.00164364	0.0277057
ENSBTAG00000031569	GOLM1	2280.73	0.687664	0.234424	2.93341	0.00335258	0.0451093
ENSBTAG00000009231	NSDHL	3956.97	0.693036	0.179142	3.86864	0.000109442	0.00435954
ENSBTAG00000026070	ENSBTAG00000026070	2040.56	0.693129	0.238047	2.91173	0.0035943	0.0472283
ENSBTAG00000048459	CARHSP1	1730.31	0.694685	0.187965	3.69581	0.000219185	0.00710452
ENSBTAG00000004574	UGT8	2259.57	0.695403	0.23731	2.93035	0.00338578	0.0452744
ENSBTAG00000019680	ZYG11B	1024.55	0.709088	0.130282	5.44273	5.24709e-08	9.12934e-06
ENSBTAG00000020262	PSME4	2781.15	0.71069	0.231365	3.07173	0.00212824	0.0327722
ENSBTAG00000012349	LAX1	136.138	0.713768	0.240277	2.97061	0.00297213	0.0413883
ENSBTAG00000002238	ARL2	497.16	0.727411	0.24448	2.97534	0.00292668	0.0409816
ENSBTAG00000006759	SUCLA2	4269.37	0.728958	0.2298	3.17214	0.00151322	0.0260884
ENSBTAG00000017218	ACER3	1269.92	0.732443	0.2227	3.28891	0.00100575	0.0193827
ENSBTAG00000030170	JPT1	2505.88	0.735639	0.229065	3.21149	0.00132048	0.0236545
ENSBTAG00000053003	GPX4	2405.99	0.739002	0.152543	4.84454	1.26905e-06	0.000134332
ENSBTAG00000012861	KIF4A	842.628	0.739644	0.19954	3.70675	0.000209934	0.00692324
ENSBTAG00000010564	ELOVL6	3249.66	0.743025	0.148871	4.99106	6.00498e-07	7.33044e-05
ENSBTAG00000009942	PLCL2	2217.46	0.746265	0.227096	3.28613	0.00101575	0.019438
ENSBTAG00000014265	SREBF2	5338.82	0.754358	0.176888	4.26461	2.00255e-05	0.00127364
ENSBTAG00000006661	RALA	1091.82	0.754393	0.205297	3.67464	0.000238187	0.00757446
ENSBTAG00000021602	CTTNBP2NL	972.346	0.756844	0.184663	4.09852	4.15807e-05	0.00217788
ENSBTAG00000001142	GNE	2582.89	0.761587	0.229129	3.32384	0.000887885	0.0179919
ENSBTAG00000021219	SEPTIN1	691.916	0.761645	0.223768	3.40373	0.00066472	0.0146888
ENSBTAG00000020642	ZDHHC13	1511.27	0.769561	0.266385	2.88891	0.00386581	0.049678
ENSBTAG00000012925	NCAPH	764.597	0.772904	0.245871	3.14353	0.00166924	0.0278888
ENSBTAG00000019615	PHTF1	503.02	0.773703	0.232314	3.33042	0.000867154	0.0176664
ENSBTAG00000010576	MAP2K3	2946.7	0.773844	0.235483	3.2862	0.0010155	0.019438
ENSBTAG00000014616	SEPSECS	806.598	0.781256	0.21916	3.56478	0.000364167	0.0101033
ENSBTAG00000019213	CNNM4	739.067	0.783368	0.256375	3.05556	0.00224644	0.0340901
ENSBTAG00000012104	FOXA3	460.014	0.783532	0.234553	3.34054	0.000836162	0.0171272
ENSBTAG00000050061	INCENP	480.376	0.784364	0.257999	3.04018	0.0023644	0.0351697
ENSBTAG00000020835	KIAA0513	664.377	0.788961	0.19405	4.06576	4.7876e-05	0.00239967
ENSBTAG00000049297	ENSBTAG00000049297	298.659	0.789081	0.250237	3.15333	0.00161419	0.0274231
ENSBTAG00000033267	LIN9	378.68	0.794349	0.20791	3.82064	0.000133104	0.0050623
ENSBTAG00000009504	REEP4	999.938	0.79663	0.227312	3.50457	0.000457342	0.0114996
ENSBTAG00000020034	LYN	9653.73	0.796976	0.270348	2.94797	0.00319873	0.0435816
ENSBTAG00000001877	HMGN5	780.251	0.798461	0.143577	5.56119	2.67936e-08	5.40767e-06
ENSBTAG00000016899	ELOVL1	4993.84	0.800402	0.225397	3.55107	0.000383669	0.0103707
ENSBTAG00000003436	RHBDF2	389.44	0.80174	0.224244	3.5753	0.000349828	0.00989745
ENSBTAG00000002827	ACAT2	3223.35	0.804114	0.190566	4.21962	2.44719e-05	0.00147582
ENSBTAG00000009836	CHGA	4348.32	0.80414	0.246336	3.26441	0.00109694	0.0206009
ENSBTAG00000011411	SIT1	283.938	0.807965	0.269189	3.00147	0.00268676	0.0384763
ENSBTAG00000015980	FASN	1936.54	0.808465	0.271842	2.97402	0.00293924	0.0410106
ENSBTAG00000055257	RAP2B	1032.97	0.808572	0.221111	3.65686	0.000255322	0.00791968
ENSBTAG00000014915	ETV5	228.58	0.810799	0.265388	3.05514	0.00224953	0.0340901
ENSBTAG00000015716	ERO1A	741.353	0.814124	0.179319	4.54009	5.623e-06	0.000494857
ENSBTAG00000015913	MFHAS1	271.402	0.818394	0.229951	3.55899	0.000372288	0.0102089
ENSBTAG00000001398	ATP2A2	9596.39	0.828505	0.275135	3.01126	0.00260163	0.0377773
ENSBTAG00000001819	CDX2	3426.93	0.831256	0.287953	2.88677	0.00389214	0.0497712
ENSBTAG00000015190	RMC1	1485.36	0.831855	0.222028	3.74662	0.000179236	0.00623246
ENSBTAG00000037775	ENSBTAG00000037775	6296.3	0.832063	0.212943	3.90745	9.32755e-05	0.00380569
ENSBTAG00000021372	SEPTIN11	4723.48	0.83219	0.235069	3.54019	0.00039984	0.0106556
ENSBTAG00000046744	PALM3	95.5707	0.837173	0.285813	2.9291	0.00339949	0.0453776
ENSBTAG00000000087	HSD17B12	5500.38	0.839222	0.218204	3.84604	0.000120042	0.00467116
ENSBTAG00000010630	ABHD18	1082.48	0.840579	0.241001	3.48786	0.000486896	0.0118682
ENSBTAG00000018942	SSX2IP	1752.17	0.843897	0.226542	3.72512	0.000195219	0.00657599
ENSBTAG00000009336	LXN	1763.79	0.844928	0.223603	3.7787	0.000157648	0.00564382
ENSBTAG00000031231	IRF1	15493.2	0.84637	0.291375	2.90475	0.0036755	0.0480776
ENSBTAG00000004688	DHCR24	3702.03	0.846464	0.225491	3.75387	0.000174126	0.00607314
ENSBTAG00000002202	CRAMP1	266.349	0.846486	0.224246	3.77481	0.000160131	0.00567659
ENSBTAG00000000874	CAST	7383.27	0.84771	0.264257	3.2079	0.0013371	0.0238958
ENSBTAG00000019456	SPRED2	1244.89	0.850742	0.288899	2.94477	0.00323197	0.0438349
ENSBTAG00000015195	NPC1	938.951	0.85861	0.213505	4.02149	5.78308e-05	0.00270181
ENSBTAG00000014798	CXCR3	72.1193	0.862068	0.294162	2.93059	0.0033832	0.0452744
ENSBTAG00000013607	WDR1	18867.8	0.865139	0.27281	3.17122	0.00151801	0.0261297
ENSBTAG00000003083	SLC50A1	83.3996	0.875333	0.274271	3.19149	0.00141539	0.0249416
ENSBTAG00000013527	PGD	5072.35	0.880416	0.231097	3.80972	0.000139126	0.00519986
ENSBTAG00000000418	TOX3	150.773	0.884005	0.197199	4.48281	7.36673e-06	0.000609345
ENSBTAG00000026067	SH2D1A	105.87	0.886967	0.307177	2.88748	0.00388342	0.049732
ENSBTAG00000003068	MSMO1	8096.33	0.892658	0.20717	4.30882	1.64129e-05	0.00108018
ENSBTAG00000009849	PLAC8A	721.7	0.897622	0.30604	2.93302	0.00335683	0.0451152
ENSBTAG00000010244	CLIC5	1708.08	0.899881	0.255749	3.5186	0.000433823	0.0112445
ENSBTAG00000021615	LGALS2	33230.1	0.902419	0.30647	2.94456	0.00323414	0.0438349
ENSBTAG00000001601	PKM	12471.2	0.908687	0.259432	3.5026	0.000460746	0.0115404
ENSBTAG00000014847	BBOX1	3390.63	0.908726	0.256562	3.54194	0.0003972	0.0106377
ENSBTAG00000008436	CDC25B	738.715	0.913631	0.299233	3.05324	0.00226385	0.0341654
ENSBTAG00000020283	DUSP5	413.561	0.915013	0.274988	3.32746	0.000876413	0.017831
ENSBTAG00000020227	FAM72A	182.845	0.915958	0.311888	2.93682	0.00331601	0.044657
ENSBTAG00000002835	SMAD1	2266.54	0.917479	0.237394	3.8648	0.000111182	0.00441722
ENSBTAG00000021845	STRN3	1862.67	0.91871	0.271575	3.3829	0.000717252	0.0154659
ENSBTAG00000048125	ENTPD2	80.6429	0.919334	0.317046	2.89969	0.00373533	0.0486171
ENSBTAG00000004371	CS	16337.1	0.926147	0.302894	3.05766	0.00223071	0.0339701
ENSBTAG00000011197	IPMK	2379.17	0.933132	0.295776	3.15486	0.00160572	0.0273099
ENSBTAG00000000432	ENSBTAG00000000432	1904.96	0.937655	0.210611	4.45206	8.50495e-06	0.000677576
ENSBTAG00000013009	AURKA	816.356	0.93804	0.317562	2.95388	0.00313805	0.0429494
ENSBTAG00000018936	LSS	2149.91	0.938548	0.207703	4.5187	6.22195e-06	0.000526155
ENSBTAG00000013792	UBALD2	1997.46	0.93865	0.292246	3.21185	0.00131882	0.0236528
ENSBTAG00000009211	UBE2S	1002.19	0.940592	0.259077	3.63054	0.000282824	0.00859826
ENSBTAG00000025405	BATF	76.8898	0.940704	0.230639	4.07869	4.52897e-05	0.00230051
ENSBTAG00000004881	MTHFD2	685.599	0.943651	0.311082	3.03345	0.00241777	0.0357749
ENSBTAG00000002844	PPFIA3	234.147	0.947313	0.295212	3.20892	0.00133233	0.0238387
ENSBTAG00000000396	PIM1	3957.91	0.949659	0.316911	2.99661	0.00272999	0.0388383
ENSBTAG00000034113	GALNT10	741.9	0.960149	0.19808	4.84727	1.25173e-06	0.000134332
ENSBTAG00000017468	NUCB2	2268.18	0.963686	0.142208	6.7766	1.2304e-11	6.89801e-09
ENSBTAG00000008934	ESPL1	755.027	0.963734	0.29764	3.23791	0.00120407	0.0223085
ENSBTAG00000010731	CDKN2D	334.993	0.972394	0.161002	6.03962	1.54475e-09	4.67657e-07
ENSBTAG00000030503	H2AJ	2373.28	0.977425	0.278758	3.50636	0.000454287	0.0114941
ENSBTAG00000015157	GRAP2	135.747	0.979854	0.264903	3.69892	0.000216522	0.00705768
ENSBTAG00000016746	UBE2C	1458.96	0.982463	0.324774	3.02507	0.00248579	0.036674
ENSBTAG00000010664	PRKCQ	849.857	0.984168	0.286947	3.42979	0.000604057	0.0136472
ENSBTAG00000003016	PTPN7	359.606	0.996675	0.190378	5.23525	1.64758e-07	2.57108e-05
ENSBTAG00000020935	HIF1A	4997.5	1.00151	0.304492	3.28911	0.00100505	0.0193827
ENSBTAG00000048740	ENSBTAG00000048740	481.173	1.00267	0.301773	3.32262	0.000891769	0.0180464
ENSBTAG00000000730	GCG	2651.2	1.00459	0.299643	3.35263	0.000800475	0.0165756
ENSBTAG00000014199	TBX21	114.406	1.00539	0.238669	4.21249	2.52568e-05	0.00150606
ENSBTAG00000002444	MKI67	6085.72	1.01446	0.267491	3.7925	0.000149137	0.00541084
ENSBTAG00000008088	KIF18B	244.472	1.01506	0.310434	3.26982	0.00107615	0.0203113
ENSBTAG00000014093	IDH2	7231.29	1.01885	0.26981	3.77618	0.000159251	0.00566754
ENSBTAG00000004242	ARPC1A	5511.41	1.02208	0.24628	4.15008	3.32359e-05	0.001861
ENSBTAG00000039992	TUBA1C	9431.52	1.02247	0.303182	3.37245	0.000745029	0.0158615
ENSBTAG00000012675	MYO19	949.121	1.02535	0.284131	3.60873	0.000307696	0.00902686
ENSBTAG00000035998	CKB	9322.52	1.02561	0.334682	3.06442	0.00218089	0.0333793
ENSBTAG00000011481	IL12RB1	229.068	1.03333	0.225369	4.58506	4.53857e-06	0.000421474
ENSBTAG00000012059	MVD	731.745	1.03508	0.298221	3.47084	0.000518841	0.0122714
ENSBTAG00000008306	MKRN1	2908.78	1.03894	0.265178	3.91788	8.93328e-05	0.00367454
ENSBTAG00000007121	TK1	841.656	1.04143	0.238765	4.36173	1.29039e-05	0.000887845
ENSBTAG00000008250	SPRY4	205.491	1.04286	0.265213	3.93215	8.41903e-05	0.00351566
ENSBTAG00000012314	LDLR	7650.13	1.05531	0.25653	4.11378	3.89226e-05	0.0020755
ENSBTAG00000012135	LARP1B	802.525	1.05811	0.249293	4.24445	2.19129e-05	0.0013655
ENSBTAG00000019187	ZNF462	496.87	1.05998	0.361419	2.93282	0.00335898	0.0451152
ENSBTAG00000000078	GLIPR2	715.772	1.06353	0.314647	3.38007	0.000724682	0.0155729
ENSBTAG00000010276	RECQL4	247.429	1.06914	0.34938	3.06011	0.00221253	0.0337953
ENSBTAG00000009243	MFSD4B	73.4812	1.07572	0.270448	3.97755	6.96277e-05	0.00307275
ENSBTAG00000016204	C1RL	145.496	1.07755	0.311219	3.46236	0.000535463	0.0125469
ENSBTAG00000005069	TM7SF2	188.877	1.08166	0.279195	3.87421	0.000106971	0.00429503
ENSBTAG00000016465	DHCR7	2439.67	1.08385	0.266202	4.07152	4.67082e-05	0.00235674
ENSBTAG00000019289	ITGA2	645.534	1.08596	0.293284	3.70275	0.000213271	0.00698762
ENSBTAG00000007783	MYBL2	557.323	1.08634	0.339763	3.19736	0.00138694	0.0246409
ENSBTAG00000005174	GDPGP1	318.646	1.08878	0.329611	3.30322	0.00095581	0.0189621
ENSBTAG00000001597	PITPNM2	376.95	1.09164	0.275327	3.96487	7.34345e-05	0.00322196
ENSBTAG00000012432	FDFT1	4871.08	1.09389	0.177166	6.17436	6.64305e-10	2.38779e-07
ENSBTAG00000012078	TMEM176A	5599.29	1.09482	0.29822	3.67118	0.000241434	0.0076296
ENSBTAG00000005129	CEP55	482.431	1.0949	0.307435	3.5614	0.000368877	0.0101707
ENSBTAG00000004587	DUSP6	2157.19	1.09519	0.371942	2.94451	0.00323469	0.0438349
ENSBTAG00000013240	SLC3A2	5816.76	1.09721	0.366521	2.99357	0.00275737	0.0391542
ENSBTAG00000006377	MYO1G	453.406	1.09985	0.211858	5.19143	2.08687e-07	3.06689e-05
ENSBTAG00000003943	TTC39B	756.383	1.10215	0.321719	3.42581	0.000612978	0.013819
ENSBTAG00000007102	GTSE1	405.885	1.10968	0.308241	3.60003	0.000318178	0.00927989
ENSBTAG00000048622	TMOD3	3533.75	1.11204	0.251122	4.42829	9.49843e-06	0.000729837
ENSBTAG00000014400	E2F2	502.623	1.11283	0.279233	3.98532	6.73899e-05	0.00304502
ENSBTAG00000006368	N4BP3	53.7404	1.1148	0.350069	3.1845	0.00145002	0.025404
ENSBTAG00000004575	FAM126A	1078.87	1.11875	0.273281	4.09376	4.24429e-05	0.00220776
ENSBTAG00000006197	ZDHHC21	357.328	1.12335	0.347785	3.23003	0.00123778	0.0227657
ENSBTAG00000046708	PDP2	742.837	1.12607	0.318157	3.53935	0.00040111	0.0106707
ENSBTAG00000017452	RCAN3	1290.48	1.12652	0.307865	3.65914	0.000253062	0.00789816
ENSBTAG00000003948	FDPS	3376.43	1.12905	0.190248	5.93462	2.94528e-09	8.10595e-07
ENSBTAG00000019246	SC5D	7775.86	1.14952	0.291569	3.94254	8.06218e-05	0.00341841
ENSBTAG00000021249	LAT	434.012	1.14985	0.259747	4.42681	9.56372e-06	0.000731141
ENSBTAG00000018570	SDR16C5	38.0071	1.15124	0.344245	3.34425	0.000825041	0.0169913
ENSBTAG00000018397	HHLA2	5413.15	1.15251	0.338702	3.40272	0.000667186	0.0147004
ENSBTAG00000005183	MVK	1164.13	1.15629	0.245461	4.71068	2.46892e-06	0.000249146
ENSBTAG00000032234	STK24	7125.46	1.15994	0.273965	4.23392	2.29649e-05	0.00141309
ENSBTAG00000017266	ITGA6	6784.59	1.16006	0.238679	4.86036	1.17174e-06	0.000127602
ENSBTAG00000031433	TEX9	240.659	1.16084	0.365295	3.1778	0.00148395	0.0257597
ENSBTAG00000036078	EMP1	7757.57	1.17082	0.404595	2.8938	0.00380609	0.0492838
ENSBTAG00000004727	PAQR4	170.844	1.17087	0.286855	4.08175	4.46981e-05	0.00228331
ENSBTAG00000032068	PLA2G4F	3681.34	1.17609	0.397097	2.96171	0.00305935	0.0421761
ENSBTAG00000000793	LAMC2	712.829	1.17743	0.391912	3.00433	0.0026617	0.038335
ENSBTAG00000016588	PGAP6	3024.72	1.18021	0.366735	3.21815	0.00129022	0.0232501
ENSBTAG00000004877	TRAIP	91.7578	1.18208	0.351923	3.3589	0.000782523	0.0164059
ENSBTAG00000010018	ATP7A	2123.23	1.18649	0.318267	3.72796	0.000193035	0.00652551
ENSBTAG00000021875	SLC41A2	335.264	1.18812	0.322839	3.68023	0.000233027	0.00747315
ENSBTAG00000002878	CHRD	68.0765	1.18931	0.33465	3.55389	0.000379573	0.0103349
ENSBTAG00000007039	FBXO25	3559.62	1.18978	0.329397	3.61199	0.000303852	0.00898322
ENSBTAG00000026919	PXDC1	673.862	1.19246	0.320872	3.71633	0.00020214	0.00674652
ENSBTAG00000034506	ENSBTAG00000034506	104.231	1.19404	0.374225	3.19071	0.00141926	0.0249806
ENSBTAG00000020233	CCDC186	4527.12	1.19928	0.340966	3.51731	0.000435938	0.0112761
ENSBTAG00000012705	DEGS1	3443.61	1.20611	0.280086	4.30621	1.66076e-05	0.00108826
ENSBTAG00000007502	CKMT1A	25007.6	1.21003	0.338534	3.57433	0.000351122	0.00989745
ENSBTAG00000009786	SCIN	10600.6	1.21048	0.298584	4.05406	5.03358e-05	0.0024673
ENSBTAG00000004995	C1GALT1	1538.23	1.21229	0.336508	3.60257	0.000315086	0.00920744
ENSBTAG00000048597	ENSBTAG00000048597	20.6353	1.21318	0.398631	3.04336	0.00233952	0.0349839
ENSBTAG00000051210	GSTP1	4179.26	1.21793	0.310212	3.92614	8.6321e-05	0.00357984
ENSBTAG00000005498	SQLE	6948.54	1.22095	0.23432	5.2106	1.88226e-07	2.82097e-05
ENSBTAG00000015478	SRD5A1	1437.85	1.22546	0.252513	4.85306	1.21569e-06	0.000131442
ENSBTAG00000012518	PCDH1	2490.51	1.2289	0.367651	3.34256	0.000830091	0.0170259
ENSBTAG00000015708	CXCR6	1251.2	1.22909	0.268764	4.57314	4.8048e-06	0.000438134
ENSBTAG00000005865	MAPK6	7568.76	1.23162	0.264236	4.66104	3.14623e-06	0.000309286
ENSBTAG00000021678	SLC31A1	40079.4	1.24122	0.422315	2.9391	0.00329167	0.0444478
ENSBTAG00000014026	PAG1	2026.99	1.24297	0.350572	3.54553	0.000391822	0.0105534
ENSBTAG00000013736	PROM1	672.962	1.25826	0.361142	3.48411	0.000493769	0.0119557
ENSBTAG00000018130	MAP2	398.481	1.26752	0.290264	4.36678	1.26091e-05	0.000871523
ENSBTAG00000008293	GPCPD1	2132.91	1.26782	0.338582	3.7445	0.000180751	0.00624153
ENSBTAG00000009850	GIMAP7	745.688	1.26879	0.258614	4.90613	9.28932e-07	0.000105724
ENSBTAG00000009956	CENPM	327.632	1.26896	0.368846	3.44036	0.000580935	0.0132434
ENSBTAG00000044023	CDK6	116.473	1.27014	0.196582	6.46116	1.03906e-10	4.76612e-08
ENSBTAG00000054751	ENSBTAG00000054751	1954.04	1.28082	0.377313	3.39458	0.000687346	0.0149655
ENSBTAG00000016357	VNN2	132.533	1.289	0.421646	3.05706	0.00223521	0.0340044
ENSBTAG00000000711	NDRG1	1736.1	1.28999	0.430101	2.99927	0.00270625	0.0386094
ENSBTAG00000005466	C8H8orf58	19.9563	1.29514	0.388848	3.33072	0.000866224	0.0176664
ENSBTAG00000039046	CD24	53850	1.29603	0.419773	3.08745	0.00201881	0.031569
ENSBTAG00000007115	GSR	1704.52	1.30034	0.332491	3.9109	9.19535e-05	0.00376189
ENSBTAG00000027182	NR3C2	387.676	1.30581	0.446505	2.92452	0.00344989	0.0459287
ENSBTAG00000031439	CDC14A	1652.85	1.31582	0.420274	3.13087	0.0017429	0.0287283
ENSBTAG00000000448	BDH1	208.04	1.31854	0.294561	4.47629	7.59499e-06	0.000624812
ENSBTAG00000006013	NT5DC3	262.516	1.31875	0.425424	3.09984	0.00193625	0.0307222
ENSBTAG00000015685	KIF12	126.935	1.32634	0.342601	3.87138	0.000108221	0.00432227
ENSBTAG00000034712	RAB33A	250.38	1.32742	0.30112	4.40826	1.04206e-05	0.00077322
ENSBTAG00000013303	ACSS2	3655.55	1.34364	0.256942	5.22935	1.70109e-07	2.62749e-05
ENSBTAG00000053066	ENSBTAG00000053066	957.411	1.34637	0.374807	3.59218	0.000327925	0.00952744
ENSBTAG00000000736	LRP8	129.491	1.35588	0.244192	5.55252	2.81582e-08	5.53547e-06
ENSBTAG00000008169	C24H18orf54	123.445	1.36195	0.322306	4.22565	2.38251e-05	0.00145371
ENSBTAG00000007450	C2	987.165	1.365	0.227981	5.98735	2.1329e-09	6.2088e-07
ENSBTAG00000008649	ETV3	3142.47	1.3689	0.394359	3.47121	0.000518119	0.0122714
ENSBTAG00000014855	MICAL2	1970.42	1.37102	0.425978	3.21852	0.00128855	0.0232477
ENSBTAG00000017421	SLC3A1	7811.3	1.37342	0.417097	3.29281	0.000991909	0.0192531
ENSBTAG00000020116	JSP.1	49491.7	1.39175	0.4513	3.08386	0.0020433	0.0317878
ENSBTAG00000014103	SH3GL2	1581.11	1.39295	0.314557	4.4283	9.49787e-06	0.000729837
ENSBTAG00000007895	SLC20A1	2462.08	1.39374	0.367602	3.79144	0.000149775	0.00541084
ENSBTAG00000052878	ENSBTAG00000052878	7185.68	1.40375	0.455377	3.08261	0.00205192	0.0318891
ENSBTAG00000003409	FKBP1B	94.8238	1.4044	0.407838	3.44353	0.000574179	0.0131687
ENSBTAG00000004281	ACSS1	3436.84	1.40516	0.284347	4.94172	7.74376e-07	8.8801e-05
ENSBTAG00000000012	TTC33	412.032	1.40785	0.319805	4.40221	1.07154e-05	0.00077607
ENSBTAG00000020355	KLF4	3588.01	1.42786	0.480908	2.9691	0.00298676	0.0415157
ENSBTAG00000020412	RAP2A	791.973	1.43744	0.418052	3.43843	0.000585103	0.0133183
ENSBTAG00000004075	IDI1	3003.48	1.44009	0.230252	6.25442	3.99e-10	1.50991e-07
ENSBTAG00000052465	ENSBTAG00000052465	3604.54	1.44175	0.350951	4.10813	3.98882e-05	0.00211623
ENSBTAG00000021538	MYO1E	611.792	1.45168	0.280328	5.17849	2.23685e-07	3.22469e-05
ENSBTAG00000034402	ACE2	29831.9	1.4567	0.421169	3.45871	0.000542775	0.01264
ENSBTAG00000007447	NUDT4	2915.21	1.45824	0.444552	3.28025	0.00103716	0.0197726
ENSBTAG00000016805	SGMS2	1168.34	1.46493	0.422766	3.46512	0.000529988	0.0124379
ENSBTAG00000006606	RFLNB	559.145	1.46878	0.386271	3.80246	0.000143266	0.0053089
ENSBTAG00000003089	RHPN2	1247.92	1.47278	0.34662	4.24896	2.14764e-05	0.00135454
ENSBTAG00000009959	SLC6A8	27425.3	1.47396	0.475808	3.09781	0.00194957	0.0308857
ENSBTAG00000001592	INSIG1	5829.72	1.49346	0.488843	3.0551	0.00224985	0.0340901
ENSBTAG00000019798	PIGR	70341.5	1.49447	0.328396	4.55083	5.34342e-06	0.0004786
ENSBTAG00000039513	GCNT2	398.753	1.50007	0.474981	3.15818	0.00158759	0.0270319
ENSBTAG00000043964	ARL5B	155.619	1.50898	0.417025	3.61843	0.000296393	0.0088317
ENSBTAG00000019327	NRAP	179.891	1.51162	0.328175	4.60613	4.10229e-06	0.000385692
ENSBTAG00000002097	TMC5	21807.4	1.51745	0.439302	3.45424	0.000551844	0.0127726
ENSBTAG00000004905	KRT19	4545.59	1.51841	0.329483	4.60846	4.05671e-06	0.000385692
ENSBTAG00000000671	PARP3	245.544	1.52284	0.424339	3.58873	0.000332288	0.00958066
ENSBTAG00000005772	SPDYC	21.1645	1.52862	0.501067	3.05074	0.0022828	0.0343486
ENSBTAG00000046503	NCOA7	2392.98	1.54237	0.430544	3.58238	0.000340481	0.00974099
ENSBTAG00000007530	TRIM10	123.791	1.54468	0.427156	3.6162	0.000298958	0.00889063
ENSBTAG00000022007	SAMHD1	1893.22	1.54565	0.425844	3.62962	0.000283837	0.00859826
ENSBTAG00000002980	GPT2	2597.63	1.55133	0.429789	3.60951	0.000306779	0.00902686
ENSBTAG00000032719	TFRC	1694.03	1.55568	0.370796	4.19551	2.72255e-05	0.00159734
ENSBTAG00000019390	CA12	31.5469	1.55676	0.460836	3.37813	0.000729805	0.0156474
ENSBTAG00000018143	C16H1orf116	1810.05	1.56056	0.365416	4.27064	1.94911e-05	0.00124488
ENSBTAG00000001156	ST3GAL1	455.168	1.56477	0.419248	3.73232	0.000189725	0.00648956
ENSBTAG00000048916	LIPG	2064.7	1.56742	0.24745	6.33431	2.38409e-10	9.75349e-08
ENSBTAG00000015326	GSDME	1130.88	1.57029	0.476357	3.29646	0.000979113	0.0192205
ENSBTAG00000025250	CCL3	87.6626	1.57554	0.427579	3.6848	0.000228884	0.00737151
ENSBTAG00000013706	MEGF9	570.389	1.591	0.44019	3.61434	0.000301111	0.00893708
ENSBTAG00000046266	TNFSF9	25.5238	1.5975	0.357505	4.46845	7.87876e-06	0.000637758
ENSBTAG00000027246	UBD	10195.3	1.63133	0.486726	3.35163	0.000803376	0.016613
ENSBTAG00000005675	SLC44A4	9050.28	1.63403	0.552953	2.9551	0.00312564	0.0428947
ENSBTAG00000030921	FAM3B	182.548	1.6479	0.475307	3.46703	0.000526241	0.0123795
ENSBTAG00000025257	CCL4	155.29	1.64812	0.411698	4.00322	6.24862e-05	0.00285756
ENSBTAG00000007840	HMGCR	13863	1.64817	0.261201	6.30996	2.79108e-10	1.1118e-07
ENSBTAG00000014465	SERPINE1	5821.12	1.66596	0.447266	3.72477	0.000195494	0.00657599
ENSBTAG00000011921	TIGIT	424.291	1.67981	0.411596	4.08122	4.48004e-05	0.00228331
ENSBTAG00000011962	PLA2G3	363.795	1.68302	0.439753	3.8272	0.000129611	0.00496687
ENSBTAG00000016388	SLCO4A1	835.52	1.68932	0.552242	3.05902	0.00222066	0.0338511
ENSBTAG00000000437	FFAR4	67.0813	1.69366	0.340969	4.96718	6.79329e-07	7.92283e-05
ENSBTAG00000037832	ASPHD2	254.505	1.69594	0.462621	3.66595	0.000246426	0.00773892
ENSBTAG00000017357	CLCA4	149081	1.70207	0.528206	3.22235	0.00127144	0.0230415
ENSBTAG00000002416	ENSBTAG00000002416	1016.2	1.71406	0.45557	3.76244	0.000168261	0.00593698
ENSBTAG00000023374	FUT1	118.998	1.72219	0.535244	3.21758	0.00129279	0.0232686
ENSBTAG00000003581	SETD7	958.485	1.72971	0.313445	5.51839	3.42124e-08	6.47342e-06
ENSBTAG00000001292	LTF	265.218	1.75143	0.530695	3.30025	0.000965973	0.0191214
ENSBTAG00000018669	PLB1	8020.57	1.77346	0.506287	3.50288	0.000460254	0.0115404
ENSBTAG00000015893	EPN3	487.336	1.78803	0.570022	3.13677	0.00170819	0.0283519
ENSBTAG00000010057	GZMB	3299.96	1.82453	0.446472	4.08655	4.37841e-05	0.00226198
ENSBTAG00000016741	TOX2	62.1046	1.82478	0.361152	5.05268	4.35659e-07	5.49547e-05
ENSBTAG00000030297	ENSBTAG00000030297	4581.31	1.83609	0.536655	3.42136	0.000623078	0.0139726
ENSBTAG00000021958	GZMA	4999.57	1.8463	0.441831	4.17873	2.93135e-05	0.00170661
ENSBTAG00000008545	ATF3	630.285	1.88017	0.567359	3.31391	0.000920015	0.0184944
ENSBTAG00000011839	HMGCS1	19137.8	1.8819	0.271203	6.93907	3.94676e-12	2.93186e-09
ENSBTAG00000053497	GNLY	883.015	1.91433	0.46722	4.09726	4.18061e-05	0.00218213
ENSBTAG00000039028	PI3	1778.8	1.92087	0.63984	3.00211	0.00268114	0.038465
ENSBTAG00000001983	SMAGP	405.343	1.92798	0.464112	4.15412	3.26544e-05	0.00185127
ENSBTAG00000013791	FFAR3	295.224	1.93541	0.444692	4.35225	1.34749e-05	0.000918781
ENSBTAG00000046148	C19H17orf97	38.2151	1.95288	0.6351	3.07492	0.0021056	0.0325895
ENSBTAG00000025161	AGPAT2	219.428	1.95798	0.332356	5.89121	3.83371e-09	9.83573e-07
ENSBTAG00000021141	CD8A	1223.99	1.95851	0.357108	5.48435	4.14981e-08	7.56815e-06
ENSBTAG00000008441	SOCS3	133.674	1.96416	0.35139	5.58967	2.27496e-08	4.78278e-06
ENSBTAG00000055034	C20H5orf49	38.4714	1.98091	0.493074	4.01748	5.8824e-05	0.00273382
ENSBTAG00000052885	ENSBTAG00000052885	120.415	2.00168	0.471608	4.24437	2.19208e-05	0.0013655
ENSBTAG00000051845	ENSBTAG00000051845	1260.66	2.02052	0.658148	3.07001	0.00214052	0.0328611
ENSBTAG00000048374	ENSBTAG00000048374	30.3604	2.02401	0.553238	3.65847	0.000253721	0.00789852
ENSBTAG00000005998	NOCT	661.508	2.04696	0.480272	4.26208	2.02533e-05	0.00128274
ENSBTAG00000005685	HSD11B2	83.0856	2.05361	0.537879	3.81797	0.000134552	0.0050791
ENSBTAG00000051523	ENSBTAG00000051523	20.2557	2.05705	0.699009	2.9428	0.00325254	0.0440374
ENSBTAG00000018064	FAM221A	28.3727	2.06206	0.420938	4.89873	9.646e-07	0.000108157
ENSBTAG00000021501	ENSBTAG00000021501	82.8405	2.07219	0.465571	4.45085	8.55295e-06	0.000677833
ENSBTAG00000048780	ENSBTAG00000048780	243.098	2.09562	0.693328	3.02255	0.00250652	0.036872
ENSBTAG00000050532	H2BC14	16.2258	2.09735	0.681247	3.07869	0.00207911	0.0322454
ENSBTAG00000009080	ITGB6	625.657	2.11277	0.499275	4.23168	2.31951e-05	0.00142147
ENSBTAG00000038625	ENSBTAG00000038625	1467.67	2.1828	0.618276	3.53046	0.000414835	0.0109206
ENSBTAG00000052583	ENSBTAG00000052583	14.9367	2.19124	0.586994	3.73298	0.000189225	0.00648956
ENSBTAG00000052510	CCL26	1914.7	2.20254	0.604029	3.64641	0.000265929	0.00819829
ENSBTAG00000015638	IL20RA	54.6194	2.20648	0.575036	3.83711	0.000124488	0.00483174
ENSBTAG00000046391	GRAMD2A	1028.44	2.21447	0.549232	4.03194	5.53172e-05	0.00260852
ENSBTAG00000045695	SLC6A19	16635.5	2.23215	0.64151	3.47952	0.000502319	0.0120692
ENSBTAG00000005432	CAPG	1607.66	2.25914	0.725415	3.11427	0.001844	0.029917
ENSBTAG00000019125	SLC1A1	6361.74	2.26306	0.751746	3.0104	0.00260905	0.0378288
ENSBTAG00000044146	NPC1L1	2753.48	2.27125	0.618005	3.67513	0.000237731	0.00757446
ENSBTAG00000008956	CD8B	469.123	2.28645	0.387873	5.89483	3.75069e-09	9.78866e-07
ENSBTAG00000016208	TGM2	562.146	2.35023	0.41493	5.66415	1.47758e-08	3.24147e-06
ENSBTAG00000034295	LAG3	276.02	2.37078	0.303587	7.80922	5.75415e-15	9.67784e-12
ENSBTAG00000002631	SCNN1A	1235.94	2.37707	0.554324	4.28823	1.80104e-05	0.00117006
ENSBTAG00000025398	ENSBTAG00000025398	20909.8	2.40039	0.615186	3.9019	9.54405e-05	0.00388355
ENSBTAG00000016276	HAL	101.606	2.40505	0.707795	3.39794	0.000678942	0.014916
ENSBTAG00000015060	GBP5	3606.57	2.42819	0.695681	3.49038	0.000482338	0.0117951
ENSBTAG00000002348	SLC4A4	5031.48	2.43119	0.417471	5.8236	5.75917e-09	1.40607e-06
ENSBTAG00000011880	CHAF1B	908.834	2.43534	0.352091	6.91681	4.6194e-12	2.93186e-09
ENSBTAG00000016886	MT3	12.6305	2.44973	0.732726	3.3433	0.000827879	0.0170206
ENSBTAG00000006855	TDRD1	72.1315	2.60737	0.808121	3.22647	0.00125329	0.0228843
ENSBTAG00000007958	TNS4	630.514	2.66932	0.446103	5.98364	2.18201e-09	6.23192e-07
ENSBTAG00000016847	ARL4D	375.78	2.6776	0.87247	3.06899	0.00214782	0.0329397
ENSBTAG00000009223	SFN	235.795	2.67794	0.910814	2.94016	0.00328042	0.0443751
ENSBTAG00000009443	GCNT3	5382.13	2.70119	0.650806	4.15052	3.31719e-05	0.001861
ENSBTAG00000011941	LYZ1	6343.77	2.70392	0.565596	4.78066	1.74721e-06	0.000182397
ENSBTAG00000015347	WNT10B	154.739	2.74516	0.867974	3.16272	0.00156304	0.026704
ENSBTAG00000020602	IDO1	7384.86	2.7533	0.799961	3.44179	0.000577882	0.0132033
ENSBTAG00000052397	ENSBTAG00000052397	26153.2	2.76216	0.837417	3.29842	0.000972289	0.0191831
ENSBTAG00000026275	CCL24	2239.49	2.80992	0.695158	4.04213	5.29689e-05	0.00254714
ENSBTAG00000045896	NPTX2	79.2764	3.05362	0.878176	3.47722	0.000506633	0.0121152
ENSBTAG00000005925	SLC10A2	5795.08	3.1015	0.859888	3.60687	0.000309918	0.00907395
ENSBTAG00000031825	ENSBTAG00000031825	1658.63	3.14185	0.842808	3.72784	0.000193131	0.00652551
ENSBTAG00000012529	IFNG	75.1948	3.14509	0.774534	4.06062	4.89434e-05	0.00242896
ENSBTAG00000014908	CCL27	43.3356	3.2339	1.00361	3.22227	0.00127179	0.0230415
ENSBTAG00000021609	ADGRF1	321.335	3.28477	0.825739	3.97798	6.95045e-05	0.00307275
ENSBTAG00000013578	CHI3L2	221.463	3.36562	0.928784	3.62368	0.000290435	0.00871807
ENSBTAG00000033545	EBD	18564.6	3.56554	1.0518	3.38993	0.000699117	0.0151395
ENSBTAG00000052499	RNF39	28.1389	3.60044	0.698812	5.15223	2.57408e-07	3.59197e-05
ENSBTAG00000053542	MMP12	235.33	3.61077	0.521261	6.927	4.2986e-12	2.93186e-09
ENSBTAG00000005164	GZMK	23.5365	3.70797	0.694267	5.34084	9.25191e-08	1.53664e-05
ENSBTAG00000020261	CDH26	125.806	3.84101	0.843718	4.55248	5.3016e-06	0.00047768
ENSBTAG00000048804	CUPIN1	7203.96	3.87229	1.28332	3.0174	0.0025495	0.0372867
ENSBTAG00000049032	ENSBTAG00000049032	58.4318	3.96217	0.477452	8.29858	1.05363e-16	2.37065e-13
ENSBTAG00000022570	ENSBTAG00000022570	312.33	4.06588	0.668293	6.08399	1.17232e-09	3.69694e-07
ENSBTAG00000050846	ENSBTAG00000050846	5012.63	4.18	0.546	7.65569	1.92279e-14	2.40893e-11
ENSBTAG00000046392	ENSBTAG00000046392	964.17	4.26068	0.549091	7.75951	8.52614e-15	1.17327e-11
ENSBTAG00000048353	ENSBTAG00000048353	991.09	4.33102	0.763646	5.6715	1.41552e-08	3.15099e-06
ENSBTAG00000010828	ENSBTAG00000010828	208.685	4.35702	0.68557	6.35533	2.07985e-10	8.74521e-08
ENSBTAG00000006536	CL46	342.641	4.89866	0.640659	7.64628	2.06885e-14	2.40893e-11
ENSBTAG00000011525	SLC5A8	736.988	5.15488	1.78574	2.8867	0.00389305	0.0497712
ENSBTAG00000016239	DUOXA2	878.976	5.58886	1.12569	4.96484	6.87565e-07	7.94478e-05
ENSBTAG00000006894	NOS2	3193.64	5.68509	0.780216	7.28655	3.17994e-13	3.00842e-10
ENSBTAG00000053991	ENSBTAG00000053991	210.766	5.8118	1.60826	3.61371	0.000301842	0.00894126
ENSBTAG00000016234	DUOX2	2639.06	6.03816	1.07809	5.60079	2.13379e-08	4.54917e-06
