# Supplementary material for: Cryptosporidium parvum infection alters the intestinal mucosa transcriptome in neonatal calves: impacts on epithelial barriers and transcellular transport systems
Source: Front Cell Infect Microbiol. 2024 Dec 4;14:1495309. doi: 10.3389/fcimb.2024.1495309 (PMC11656319; doi:10.3389/fcimb.2024.1495309)
Supplement: Supplementary file 4 [file Table4.xlsx]

## Sheet: Sheet1
Genes with higher expression levels in the infectded group	Genes with lower expression levels in the infectded group
ACAT2	AADAC
ACSS1	AAMDC
ACSS2	ABCC2
ATP7A	ABCC6
CDH26	ABCD1
CDK6	ACAA1
DHCR24	ACAD8
DHCR7	ACAT1
ELOVL1	ACSL6
ELOVL6	ACSS3
FDFT1	ADH5
FDPS	ALDH18A1
GIMAP7	ALDH1A2
GPT2	ALDH1A3
GSTP1	ALDH2
HMGCR	AMACR
HMGCS1	AMPD3
IDH2	ANXA1
IDI1	AOX1
INSIG1	APOC2
LAMC2	APOC3
LDLR	CAT
LSS	CCK
MSMO1	CCL14
MT3	CD209
MVD	CD36
MVK	CD81
NOS2	CDH13
NPC1	CDHR1
NPC1L1	CDK3
NSDHL	CES3
PITPNM2	COL4A5
PKM	COL4A6
PLA2G4F	CROT
SAMHD1	CSAD
SLC10A2	CYBRD1
SLC1A1	CYP2W1
SLC20A1	DDO
SLC31A1	EHHADH
SLC3A1	ENOSF1
SLC3A2	ENPP7
SLC41A2	FGFR4
SLC44A4	FLT4
SLC4A4	FN1
SLC50A1	GSTA1
SLC5A8	HAAO
SLC6A19	HACL1
SLC6A8	HADHA
SLCO4A1	HMGCS2
SMAD1	IDUA
SOCS3	ITGA11
SQLE	ITGB3
SUCLA2	ITGB5
TM7SF2	KMO
ATP2A2	LAMA4
ADGRF1	LAMB2
SMAGP	LRAT
CLCA4	MT1A
PCDH1	MT1E
	MTHFR
	OTC
	PDE2A
	PDGFD
	PDGFRB
	PFKM
	PFKP
	PGF
	PHYKPL
	PLEKHA3
	PRPS2
	RDH10
	RDH16
	RELN
	RGN
	S100G
	SCARB1
	SLC11A2
	SLC19A3
	SLC22A16
	SLC22A17
	SLC24A3
	SLC25A13
	SLC27A6
	SLC28A2
	SLC29A2
	SLC30A10
	SLC37A2
	SLC38A11
	SLC38A3
	SLC38A7
	SLC40A1
	SLC48A1
	SLC4A8
	SLC5A4
	SMAD9
	SNCA
	SUGCT
	TRPM6
	UGT2B10
	AQP11
	ADGRD1
	ADGRF5
	ADGRV1
	KIRREL2
	VCAM1
	CLCN6
	KCNJ15
	KCNK16
	KCNK17
