# Supplementary material for: Cryptosporidium parvum infection alters the intestinal mucosa transcriptome in neonatal calves: impacts on epithelial barriers and transcellular transport systems
Source: Front Cell Infect Microbiol. 2024 Dec 4;14:1495309. doi: 10.3389/fcimb.2024.1495309 (PMC11656319; doi:10.3389/fcimb.2024.1495309)
Supplement: Supplementary file 5 [file Table5.xlsx]

## Sheet: Sheet1
biological processes annotatetd to DEG
ID	Term	Ontology Source	Term PValue	Term PValue Corrected with Bonferroni step down	Group PValue	Group PValue Corrected with Bonferroni step down	GOLevels	GOGroups	% Associated Genes	Nr. Genes	Cluster	Genes Cluster #1	Genes Cluster #2	%Genes Cluster #1	%Genes Cluster #2	%Genes Cluster #1.adjusted.to.input.list.size	%Genes Cluster #2.adjusted.to.input.list.size	Associated Genes Found
GO:0038065	collagen-activated signaling pathway	GO_BiologicalProcess-EBI-UniProt-GOA-ACAP-ARAP_11.07.2024_00h00	0.000264659	0.0137623	0.000264659	0.00238193	[4, 5, 6]	Group00	25	3	Specific for Cluster #2	[]	[COL4A5, COL4A6, ITGA11]	0	100	0	100	[COL4A5, COL4A6, ITGA11]
GO:0006766	vitamin metabolic process	GO_BiologicalProcess-EBI-UniProt-GOA-ACAP-ARAP_11.07.2024_00h00	0.0203149	0.121889	0.0203149	0.0609447	[3]	Group01	5.66038	3	Specific for Cluster #2	[]	[LRAT, RGN, SLC19A3]	0	100	0	100	[LRAT, RGN, SLC19A3]
GO:0007229	integrin-mediated signaling pathway	GO_BiologicalProcess-EBI-UniProt-GOA-ACAP-ARAP_11.07.2024_00h00	0.00803609	0.128577	0.00803609	0.0482166	[4, 5, 6]	Group02	5.55556	4	Specific for Cluster #2	[]	[FN1, ITGA11, ITGB3, ITGB5]	0	100	0	100	[FN1, ITGA11, ITGB3, ITGB5]
GO:0007613	memory	GO_BiologicalProcess-EBI-UniProt-GOA-ACAP-ARAP_11.07.2024_00h00	0.019317	0.135219	0.019317	0.0772678	[4, 6]	Group03	5.76923	3	Specific for Cluster #1	[ADGRF1, LDLR, SLC1A1]	[]	100	0	100	0	[ADGRF1, LDLR, SLC1A1]
GO:0008206	bile acid metabolic process	GO_BiologicalProcess-EBI-UniProt-GOA-ACAP-ARAP_11.07.2024_00h00	0.00221082	0.0685354	0.00221082	0.0176865	[3, 5, 7]	Group04	12.5	3	Specific for Cluster #2	[]	[ACAA1, AMACR, FGFR4]	0	100	0	100	[ACAA1, AMACR, FGFR4]
GO:0051781	positive regulation of cell division	GO_BiologicalProcess-EBI-UniProt-GOA-ACAP-ARAP_11.07.2024_00h00	0.0223946	0.111973	0.0223946	0.0447893	[3, 4, 5]	Group05	5.45455	3	Specific for Cluster #2	[]	[CAT, PDGFD, PGF]	0	100	0	100	[CAT, PDGFD, PGF]
GO:0006805	xenobiotic metabolic process	GO_BiologicalProcess-EBI-UniProt-GOA-ACAP-ARAP_11.07.2024_00h00	0.0101662	0.13216	0.00728342	0.0509839	[3, 5]	Group06	7.31707	3	Specific for Cluster #2	[]	[ACAA1, AOX1, GSTA2]	0	100	0	100	[ACAA1, AOX1, GSTA2]
GO:0071466	cellular response to xenobiotic stimulus	GO_BiologicalProcess-EBI-UniProt-GOA-ACAP-ARAP_11.07.2024_00h00	0.00728342	0.138385	0.00728342	0.0509839	[4]	Group06	5.71429	4	Specific for Cluster #2	[NOS2]	[ACAA1, AOX1, GSTA2]	25	75	28.8562	71.1438	[ACAA1, AOX1, GSTA2, NOS2]
GO:0035924	cellular response to vascular endothelial growth factor stimulus	GO_BiologicalProcess-EBI-UniProt-GOA-ACAP-ARAP_11.07.2024_00h00	0.0115838	0.139005	0.0115838	0.0579189	[5]	Group07	6.97674	3	Specific for Cluster #2	[]	[FLT4, PDGFRB, PGF]	0	100	0	100	[FLT4, PDGFRB, PGF]
GO:0038084	vascular endothelial growth factor signaling pathway	GO_BiologicalProcess-EBI-UniProt-GOA-ACAP-ARAP_11.07.2024_00h00	0.00464235	0.120701	0.0115838	0.0579189	[6, 7, 8]	Group07	9.67742	3	Specific for Cluster #2	[]	[FLT4, PDGFRB, PGF]	0	100	0	100	[FLT4, PDGFRB, PGF]
GO:0009123	nucleoside monophosphate metabolic process	GO_BiologicalProcess-EBI-UniProt-GOA-ACAP-ARAP_11.07.2024_00h00	0.037212	0.0744241	0.037212	0.037212	[5, 6]	Group08	4.47761	3	Specific for Cluster #2	[]	[AMPD3, PDE2A, PRPS2]	0	100	0	100	[AMPD3, PDE2A, PRPS2]
GO:0009161	ribonucleoside monophosphate metabolic process	GO_BiologicalProcess-EBI-UniProt-GOA-ACAP-ARAP_11.07.2024_00h00	0.0183469	0.146775	0.037212	0.037212	[6, 7]	Group08	5.88235	3	Specific for Cluster #2	[]	[AMPD3, PDE2A, PRPS2]	0	100	0	100	[AMPD3, PDE2A, PRPS2]
GO:0000041	transition metal ion transport	GO_BiologicalProcess-EBI-UniProt-GOA-ACAP-ARAP_11.07.2024_00h00	1.81899e-08	2.21917e-06	1.81899e-08	2.91039e-07	[7]	Group09	12.3457	10	None Specific Cluster	[ATP7A, MT3, SLC1A1, SLC31A1, SLC41A2]	[SLC11A2, SLC22A17, SLC30A10, SLC40A1, SLC48A1]	50	50	54.8902	45.1098	[ATP7A, MT3, SLC11A2, SLC1A1, SLC22A17, SLC30A10, SLC31A1, SLC40A1, SLC41A2, SLC48A1]
GO:0006826	iron ion transport	GO_BiologicalProcess-EBI-UniProt-GOA-ACAP-ARAP_11.07.2024_00h00	0.000141891	0.00893912	1.81899e-08	2.91039e-07	[8]	Group09	10.8696	5	Specific for Cluster #2	[SLC41A2]	[SLC11A2, SLC22A17, SLC40A1, SLC48A1]	20	80	23.3249	76.6751	[SLC11A2, SLC22A17, SLC40A1, SLC41A2, SLC48A1]
GO:0046915	transition metal ion transmembrane transporter activity	GO_BiologicalProcess-EBI-UniProt-GOA-ACAP-ARAP_11.07.2024_00h00	4.26244e-05	0.00340995	1.81899e-08	2.91039e-07	[7, 8, 9]	Group09	13.8889	5	None Specific Cluster	[ATP7A, SLC31A1]	[SLC11A2, SLC30A10, SLC40A1]	40	60	44.7883	55.2117	[ATP7A, SLC11A2, SLC30A10, SLC31A1, SLC40A1]
GO:0006631	fatty acid metabolic process	GO_BiologicalProcess-EBI-UniProt-GOA-ACAP-ARAP_11.07.2024_00h00	1.04576e-08	1.29674e-06	7.2622e-09	1.37982e-07	[4, 5, 7]	Group10	6.11511	17	Specific for Cluster #2	[ACAT2, ELOVL1, ELOVL6, GSTP1, PLA2G4F]	[ABCD1, ACAA1, ACAT1, ACSL6, ADH5, APOC2, CROT, EHHADH, GSTA2, HACL1, HADHA, SLC27A6]	29.4118	70.5882	33.6433	66.3567	[ABCD1, ACAA1, ACAT1, ACAT2, ACSL6, ADH5, APOC2, CROT, EHHADH, ELOVL1, ELOVL6, GSTA2, GSTP1, HACL1, HADHA, PLA2G4F, SLC27A6]
GO:0001676	long-chain fatty acid metabolic process	GO_BiologicalProcess-EBI-UniProt-GOA-ACAP-ARAP_11.07.2024_00h00	0.000426752	0.0204841	7.2622e-09	1.37982e-07	[5, 6, 8]	Group10	8.62069	5	Specific for Cluster #2	[GSTP1]	[ABCD1, ACSL6, HACL1, SLC27A6]	20	80	23.3249	76.6751	[ABCD1, ACSL6, GSTP1, HACL1, SLC27A6]
GO:0015909	long-chain fatty acid transport	GO_BiologicalProcess-EBI-UniProt-GOA-ACAP-ARAP_11.07.2024_00h00	0.00172037	0.0567721	7.2622e-09	1.37982e-07	[6, 8]	Group10	8.51064	4	Specific for Cluster #2	[PLA2G4F]	[ABCD1, CD36, SLC27A6]	25	75	28.8562	71.1438	[ABCD1, CD36, PLA2G4F, SLC27A6]
GO:0015291	secondary active transmembrane transporter activity	GO_BiologicalProcess-EBI-UniProt-GOA-ACAP-ARAP_11.07.2024_00h00	1.95888e-10	2.54654e-08	1.95888e-10	3.91776e-09	[5, 7]	Group11	7.34694	18	Specific for Cluster #1	[SLC10A2, SLC1A1, SLC20A1, SLC3A2, SLC44A4, SLC4A4, SLC5A8, SLC6A19, SLC6A8, SLCO4A1]	[SLC24A3, SLC25A13, SLC28A2, SLC30A10, SLC37A2, SLC38A7, SLC4A8, SLC5A4]	55.5556	44.4444	60.3335	39.6665	[SLC10A2, SLC1A1, SLC20A1, SLC24A3, SLC25A13, SLC28A2, SLC30A10, SLC37A2, SLC38A7, SLC3A2, SLC44A4, SLC4A4, SLC4A8, SLC5A4, SLC5A8, SLC6A19, SLC6A8, SLCO4A1]
GO:0015297	antiporter activity	GO_BiologicalProcess-EBI-UniProt-GOA-ACAP-ARAP_11.07.2024_00h00	0.00018419	0.0104989	1.95888e-10	3.91776e-09	[6, 8]	Group11	6.48148	7	Specific for Cluster #2	[SLC44A4, SLC4A4]	[SLC24A3, SLC25A13, SLC30A10, SLC37A2, SLC4A8]	28.5714	71.4286	32.7381	67.2619	[SLC24A3, SLC25A13, SLC30A10, SLC37A2, SLC44A4, SLC4A4, SLC4A8]
GO:0140828	metal cation:monoatomic cation antiporter activity	GO_BiologicalProcess-EBI-UniProt-GOA-ACAP-ARAP_11.07.2024_00h00	0.00554556	0.138639	1.95888e-10	3.91776e-09	[6, 7, 8, 9]	Group11	9.09091	3	Specific for Cluster #2	[]	[SLC24A3, SLC30A10, SLC4A8]	0	100	0	100	[SLC24A3, SLC30A10, SLC4A8]
GO:0072531	pyrimidine-containing compound transmembrane transport	GO_BiologicalProcess-EBI-UniProt-GOA-ACAP-ARAP_11.07.2024_00h00	1.7291e-05	0.00159077	0.000139181	0.00139181	[3, 5]	Group12	26.6667	4	Specific for Cluster #2	[SLC44A4]	[SLC19A3, SLC28A2, SLC29A2]	25	75	28.8562	71.1438	[SLC19A3, SLC28A2, SLC29A2, SLC44A4]
GO:1901264	carbohydrate derivative transport	GO_BiologicalProcess-EBI-UniProt-GOA-ACAP-ARAP_11.07.2024_00h00	0.00146925	0.0499547	0.000139181	0.00139181	[4]	Group12	6.57895	5	Specific for Cluster #2	[]	[ABCC6, ABCD1, SLC28A2, SLC29A2, SLC37A2]	0	100	0	100	[ABCC6, ABCD1, SLC28A2, SLC29A2, SLC37A2]
GO:0015932	nucleobase-containing compound transmembrane transporter activity	GO_BiologicalProcess-EBI-UniProt-GOA-ACAP-ARAP_11.07.2024_00h00	0.019317	0.135219	0.000139181	0.00139181	[4, 6]	Group12	5.76923	3	Specific for Cluster #2	[]	[ABCD1, SLC28A2, SLC29A2]	0	100	0	100	[ABCD1, SLC28A2, SLC29A2]
GO:1901505	carbohydrate derivative transmembrane transporter activity	GO_BiologicalProcess-EBI-UniProt-GOA-ACAP-ARAP_11.07.2024_00h00	0.00250298	0.0750893	0.000139181	0.00139181	[4, 5, 6]	Group12	7.69231	4	Specific for Cluster #2	[]	[ABCD1, SLC28A2, SLC29A2, SLC37A2]	0	100	0	100	[ABCD1, SLC28A2, SLC29A2, SLC37A2]
GO:0140359	ABC-type transporter activity	GO_BiologicalProcess-EBI-UniProt-GOA-ACAP-ARAP_11.07.2024_00h00	0.0223946	0.111973	0.000139181	0.00139181	[7, 9]	Group12	5.45455	3	Specific for Cluster #2	[]	[ABCC2, ABCC6, ABCD1]	0	100	0	100	[ABCC2, ABCC6, ABCD1]
GO:0010565	regulation of cellular ketone metabolic process	GO_BiologicalProcess-EBI-UniProt-GOA-ACAP-ARAP_11.07.2024_00h00	0.0460989	0.0460989	8.59908e-07	1.03189e-05	[4, 5]	Group13	4.10959	3	Specific for Cluster #2	[]	[ABCD1, APOC2, FGFR4]	0	100	0	100	[ABCD1, APOC2, FGFR4]
GO:0045834	positive regulation of lipid metabolic process	GO_BiologicalProcess-EBI-UniProt-GOA-ACAP-ARAP_11.07.2024_00h00	0.00765366	0.130112	8.59908e-07	1.03189e-05	[3, 4, 5, 6]	Group13	5.6338	4	Specific for Cluster #2	[LDLR]	[AADAC, ABCD1, APOC2]	25	75	28.8562	71.1438	[AADAC, ABCD1, APOC2, LDLR]
GO:0050994	regulation of lipid catabolic process	GO_BiologicalProcess-EBI-UniProt-GOA-ACAP-ARAP_11.07.2024_00h00	2.00791e-05	0.00176696	8.59908e-07	1.03189e-05	[4, 5, 6]	Group13	16.129	5	Specific for Cluster #2	[LDLR]	[AADAC, ABCD1, APOC2, APOC3]	20	80	23.3249	76.6751	[AADAC, ABCD1, APOC2, APOC3, LDLR]
GO:0050996	positive regulation of lipid catabolic process	GO_BiologicalProcess-EBI-UniProt-GOA-ACAP-ARAP_11.07.2024_00h00	0.000534282	0.024577	8.59908e-07	1.03189e-05	[4, 5, 6, 7]	Group13	20	3	Specific for Cluster #2	[]	[AADAC, ABCD1, APOC2]	0	100	0	100	[AADAC, ABCD1, APOC2]
GO:0072330	monocarboxylic acid biosynthetic process	GO_BiologicalProcess-EBI-UniProt-GOA-ACAP-ARAP_11.07.2024_00h00	2.45886e-06	0.000248345	8.59908e-07	1.03189e-05	[6, 7]	Group13	7.35294	10	None Specific Cluster	[ELOVL1, ELOVL6, GSTP1, PLA2G4F]	[ABCD1, ALDH1A2, ALDH1A3, APOC2, FGFR4, RDH10]	40	60	44.7883	55.2117	[ABCD1, ALDH1A2, ALDH1A3, APOC2, ELOVL1, ELOVL6, FGFR4, GSTP1, PLA2G4F, RDH10]
GO:0072348	sulfur compound transport	GO_BiologicalProcess-EBI-UniProt-GOA-ACAP-ARAP_11.07.2024_00h00	1.89373e-05	0.00172329	2.7931e-11	5.8655e-10	[4]	Group14	11.7647	6	Specific for Cluster #1	[SLC1A1, SLC3A1, SLC3A2, SLC44A4]	[ABCD1, SLC19A3]	66.6667	33.3333	70.8763	29.1237	[ABCD1, SLC19A3, SLC1A1, SLC3A1, SLC3A2, SLC44A4]
GO:1901264	carbohydrate derivative transport	GO_BiologicalProcess-EBI-UniProt-GOA-ACAP-ARAP_11.07.2024_00h00	0.00146925	0.0499547	2.7931e-11	5.8655e-10	[4]	Group14	6.57895	5	Specific for Cluster #2	[]	[ABCC6, ABCD1, SLC28A2, SLC29A2, SLC37A2]	0	100	0	100	[ABCC6, ABCD1, SLC28A2, SLC29A2, SLC37A2]
GO:1901682	sulfur compound transmembrane transporter activity	GO_BiologicalProcess-EBI-UniProt-GOA-ACAP-ARAP_11.07.2024_00h00	7.26156e-07	7.84249e-05	2.7931e-11	5.8655e-10	[4, 6]	Group14	14.8936	7	Specific for Cluster #2	[SLC1A1, SLC44A4]	[ABCC2, ABCC6, ABCD1, SLC19A3, SLC25A13]	28.5714	71.4286	32.7381	67.2619	[ABCC2, ABCC6, ABCD1, SLC19A3, SLC1A1, SLC25A13, SLC44A4]
GO:0015718	monocarboxylic acid transport	GO_BiologicalProcess-EBI-UniProt-GOA-ACAP-ARAP_11.07.2024_00h00	1.63007e-06	0.000172787	2.7931e-11	5.8655e-10	[6]	Group14	7.69231	10	Specific for Cluster #1	[NOS2, PLA2G4F, SLC10A2, SLC5A8, SLC6A8, SLCO4A1]	[ABCC2, ABCD1, CD36, SLC27A6]	60	40	64.6045	35.3955	[ABCC2, ABCD1, CD36, NOS2, PLA2G4F, SLC10A2, SLC27A6, SLC5A8, SLC6A8, SLCO4A1]
GO:0015908	fatty acid transport	GO_BiologicalProcess-EBI-UniProt-GOA-ACAP-ARAP_11.07.2024_00h00	2.71034e-05	0.00227668	2.7931e-11	5.8655e-10	[5, 7]	Group14	8.75	7	Specific for Cluster #1	[NOS2, PLA2G4F, SLC5A8, SLCO4A1]	[ABCD1, CD36, SLC27A6]	57.1429	42.8571	61.8673	38.1327	[ABCD1, CD36, NOS2, PLA2G4F, SLC27A6, SLC5A8, SLCO4A1]
GO:0071715	icosanoid transport	GO_BiologicalProcess-EBI-UniProt-GOA-ACAP-ARAP_11.07.2024_00h00	8.10705e-05	0.005756	2.7931e-11	5.8655e-10	[6]	Group14	12.1951	5	Specific for Cluster #1	[NOS2, PLA2G4F, SLCO4A1]	[ABCC2, ABCC6]	60	40	64.6045	35.3955	[ABCC2, ABCC6, NOS2, PLA2G4F, SLCO4A1]
GO:0140359	ABC-type transporter activity	GO_BiologicalProcess-EBI-UniProt-GOA-ACAP-ARAP_11.07.2024_00h00	0.0223946	0.111973	2.7931e-11	5.8655e-10	[7, 9]	Group14	5.45455	3	Specific for Cluster #2	[]	[ABCC2, ABCC6, ABCD1]	0	100	0	100	[ABCC2, ABCC6, ABCD1]
GO:0170055	lipid transmembrane transporter activity	GO_BiologicalProcess-EBI-UniProt-GOA-ACAP-ARAP_11.07.2024_00h00	0.000114416	0.00743705	9.49674e-09	1.70941e-07	[4, 6]	Group15	11.3636	5	Specific for Cluster #1	[SLC10A2, SLC5A8, SLCO4A1]	[ABCD1, SLC27A6]	60	40	64.6045	35.3955	[ABCD1, SLC10A2, SLC27A6, SLC5A8, SLCO4A1]
GO:0015718	monocarboxylic acid transport	GO_BiologicalProcess-EBI-UniProt-GOA-ACAP-ARAP_11.07.2024_00h00	1.63007e-06	0.000172787	9.49674e-09	1.70941e-07	[6]	Group15	7.69231	10	Specific for Cluster #1	[NOS2, PLA2G4F, SLC10A2, SLC5A8, SLC6A8, SLCO4A1]	[ABCC2, ABCD1, CD36, SLC27A6]	60	40	64.6045	35.3955	[ABCC2, ABCD1, CD36, NOS2, PLA2G4F, SLC10A2, SLC27A6, SLC5A8, SLC6A8, SLCO4A1]
GO:0015908	fatty acid transport	GO_BiologicalProcess-EBI-UniProt-GOA-ACAP-ARAP_11.07.2024_00h00	2.71034e-05	0.00227668	9.49674e-09	1.70941e-07	[5, 7]	Group15	8.75	7	Specific for Cluster #1	[NOS2, PLA2G4F, SLC5A8, SLCO4A1]	[ABCD1, CD36, SLC27A6]	57.1429	42.8571	61.8673	38.1327	[ABCD1, CD36, NOS2, PLA2G4F, SLC27A6, SLC5A8, SLCO4A1]
GO:0001676	long-chain fatty acid metabolic process	GO_BiologicalProcess-EBI-UniProt-GOA-ACAP-ARAP_11.07.2024_00h00	0.000426752	0.0204841	9.49674e-09	1.70941e-07	[5, 6, 8]	Group15	8.62069	5	Specific for Cluster #2	[GSTP1]	[ABCD1, ACSL6, HACL1, SLC27A6]	20	80	23.3249	76.6751	[ABCD1, ACSL6, GSTP1, HACL1, SLC27A6]
GO:0006636	unsaturated fatty acid biosynthetic process	GO_BiologicalProcess-EBI-UniProt-GOA-ACAP-ARAP_11.07.2024_00h00	0.000623757	0.0274453	9.49674e-09	1.70941e-07	[5, 6, 7, 8, 9]	Group15	11.1111	4	Specific for Cluster #1	[ELOVL1, ELOVL6, PLA2G4F]	[ABCD1]	75	25	78.4967	21.5033	[ABCD1, ELOVL1, ELOVL6, PLA2G4F]
GO:0008028	monocarboxylic acid transmembrane transporter activity	GO_BiologicalProcess-EBI-UniProt-GOA-ACAP-ARAP_11.07.2024_00h00	0.000393407	0.0192769	9.49674e-09	1.70941e-07	[6, 7, 8]	Group15	8.77193	5	Specific for Cluster #1	[SLC10A2, SLC5A8, SLC6A8]	[ABCD1, SLC27A6]	60	40	64.6045	35.3955	[ABCD1, SLC10A2, SLC27A6, SLC5A8, SLC6A8]
GO:0015909	long-chain fatty acid transport	GO_BiologicalProcess-EBI-UniProt-GOA-ACAP-ARAP_11.07.2024_00h00	0.00172037	0.0567721	9.49674e-09	1.70941e-07	[6, 8]	Group15	8.51064	4	Specific for Cluster #2	[PLA2G4F]	[ABCD1, CD36, SLC27A6]	25	75	28.8562	71.1438	[ABCD1, CD36, PLA2G4F, SLC27A6]
GO:0044272	sulfur compound biosynthetic process	GO_BiologicalProcess-EBI-UniProt-GOA-ACAP-ARAP_11.07.2024_00h00	2.9592e-08	3.55103e-06	1.06431e-17	2.66076e-16	[4]	Group16	10.0917	11	None Specific Cluster	[ACSS1, ACSS2, ELOVL1, ELOVL6, GSTP1, SLC1A1]	[ACSL6, CSAD, GSTA2, MTHFR, SLC19A3]	54.5455	45.4545	59.3525	40.6475	[ACSL6, ACSS1, ACSS2, CSAD, ELOVL1, ELOVL6, GSTA2, GSTP1, MTHFR, SLC19A3, SLC1A1]
GO:0006631	fatty acid metabolic process	GO_BiologicalProcess-EBI-UniProt-GOA-ACAP-ARAP_11.07.2024_00h00	1.04576e-08	1.29674e-06	1.06431e-17	2.66076e-16	[4, 5, 7]	Group16	6.11511	17	Specific for Cluster #2	[ACAT2, ELOVL1, ELOVL6, GSTP1, PLA2G4F]	[ABCD1, ACAA1, ACAT1, ACSL6, ADH5, APOC2, CROT, EHHADH, GSTA2, HACL1, HADHA, SLC27A6]	29.4118	70.5882	33.6433	66.3567	[ABCD1, ACAA1, ACAT1, ACAT2, ACSL6, ADH5, APOC2, CROT, EHHADH, ELOVL1, ELOVL6, GSTA2, GSTP1, HACL1, HADHA, PLA2G4F, SLC27A6]
GO:0046394	carboxylic acid biosynthetic process	GO_BiologicalProcess-EBI-UniProt-GOA-ACAP-ARAP_11.07.2024_00h00	1.53061e-09	1.92856e-07	1.06431e-17	2.66076e-16	[5, 6]	Group16	7.51174	16	Specific for Cluster #2	[ELOVL1, ELOVL6, GSTP1, PLA2G4F]	[ABCD1, ALDH18A1, ALDH1A2, ALDH1A3, APOC2, FGFR4, HAAO, KMO, MTHFR, OTC, RDH10, RGN]	25	75	28.8562	71.1438	[ABCD1, ALDH18A1, ALDH1A2, ALDH1A3, APOC2, ELOVL1, ELOVL6, FGFR4, GSTP1, HAAO, KMO, MTHFR, OTC, PLA2G4F, RDH10, RGN]
GO:0000038	very long-chain fatty acid metabolic process	GO_BiologicalProcess-EBI-UniProt-GOA-ACAP-ARAP_11.07.2024_00h00	1.42843e-05	0.00132844	1.06431e-17	2.66076e-16	[5, 6, 8]	Group16	17.2414	5	None Specific Cluster	[ELOVL1, ELOVL6]	[ABCD1, ACAA1, ACSL6]	40	60	44.7883	55.2117	[ABCD1, ACAA1, ACSL6, ELOVL1, ELOVL6]
GO:0033559	unsaturated fatty acid metabolic process	GO_BiologicalProcess-EBI-UniProt-GOA-ACAP-ARAP_11.07.2024_00h00	0.000158317	0.00934068	1.06431e-17	2.66076e-16	[5, 6, 8]	Group16	8.10811	6	Specific for Cluster #1	[ELOVL1, ELOVL6, GSTP1, PLA2G4F]	[ABCD1, GSTA2]	66.6667	33.3333	70.8763	29.1237	[ABCD1, ELOVL1, ELOVL6, GSTA2, GSTP1, PLA2G4F]
GO:0072330	monocarboxylic acid biosynthetic process	GO_BiologicalProcess-EBI-UniProt-GOA-ACAP-ARAP_11.07.2024_00h00	2.45886e-06	0.000248345	1.06431e-17	2.66076e-16	[6, 7]	Group16	7.35294	10	None Specific Cluster	[ELOVL1, ELOVL6, GSTP1, PLA2G4F]	[ABCD1, ALDH1A2, ALDH1A3, APOC2, FGFR4, RDH10]	40	60	44.7883	55.2117	[ABCD1, ALDH1A2, ALDH1A3, APOC2, ELOVL1, ELOVL6, FGFR4, GSTP1, PLA2G4F, RDH10]
GO:0006636	unsaturated fatty acid biosynthetic process	GO_BiologicalProcess-EBI-UniProt-GOA-ACAP-ARAP_11.07.2024_00h00	0.000623757	0.0274453	1.06431e-17	2.66076e-16	[5, 6, 7, 8, 9]	Group16	11.1111	4	Specific for Cluster #1	[ELOVL1, ELOVL6, PLA2G4F]	[ABCD1]	75	25	78.4967	21.5033	[ABCD1, ELOVL1, ELOVL6, PLA2G4F]
GO:0034308	primary alcohol metabolic process	GO_BiologicalProcess-EBI-UniProt-GOA-ACAP-ARAP_11.07.2024_00h00	0.00592097	0.142103	1.08049e-08	1.83683e-07	[4]	Group17	6.06061	4	Specific for Cluster #2	[]	[ALDH2, LRAT, RDH10, RDH16]	0	100	0	100	[ALDH2, LRAT, RDH10, RDH16]
GO:0001895	retina homeostasis	GO_BiologicalProcess-EBI-UniProt-GOA-ACAP-ARAP_11.07.2024_00h00	0.00708563	0.141713	1.08049e-08	1.83683e-07	[4, 5]	Group17	8.33333	3	Specific for Cluster #2	[]	[ADGRV1, CDHR1, SLC28A2]	0	100	0	100	[ADGRV1, CDHR1, SLC28A2]
GO:0050953	sensory perception of light stimulus	GO_BiologicalProcess-EBI-UniProt-GOA-ACAP-ARAP_11.07.2024_00h00	0.00808575	0.121286	1.08049e-08	1.83683e-07	[5]	Group17	4.42478	5	Specific for Cluster #2	[]	[ADGRV1, CDHR1, LAMB2, LRAT, RDH10]	0	100	0	100	[ADGRV1, CDHR1, LAMB2, LRAT, RDH10]
GO:0006721	terpenoid metabolic process	GO_BiologicalProcess-EBI-UniProt-GOA-ACAP-ARAP_11.07.2024_00h00	4.35913e-10	5.53609e-08	1.08049e-08	1.83683e-07	[5, 6]	Group17	17.8571	10	None Specific Cluster	[FDFT1, FDPS, HMGCS1, LSS]	[ALDH1A2, ALDH1A3, HMGCS2, LRAT, RDH10, RDH16]	40	60	44.7883	55.2117	[ALDH1A2, ALDH1A3, FDFT1, FDPS, HMGCS1, HMGCS2, LRAT, LSS, RDH10, RDH16]
GO:0007601	visual perception	GO_BiologicalProcess-EBI-UniProt-GOA-ACAP-ARAP_11.07.2024_00h00	0.00670605	0.147533	1.08049e-08	1.83683e-07	[6]	Group17	4.62963	5	Specific for Cluster #2	[]	[ADGRV1, CDHR1, LAMB2, LRAT, RDH10]	0	100	0	100	[ADGRV1, CDHR1, LAMB2, LRAT, RDH10]
GO:0042572	retinol metabolic process	GO_BiologicalProcess-EBI-UniProt-GOA-ACAP-ARAP_11.07.2024_00h00	0.00764965	0.137694	1.08049e-08	1.83683e-07	[3, 5, 8, 9]	Group17	8.10811	3	Specific for Cluster #2	[]	[LRAT, RDH10, RDH16]	0	100	0	100	[LRAT, RDH10, RDH16]
GO:0016101	diterpenoid metabolic process	GO_BiologicalProcess-EBI-UniProt-GOA-ACAP-ARAP_11.07.2024_00h00	0.000192237	0.0107653	1.08049e-08	1.83683e-07	[6, 7]	Group17	10.2041	5	Specific for Cluster #2	[]	[ALDH1A2, ALDH1A3, LRAT, RDH10, RDH16]	0	100	0	100	[ALDH1A2, ALDH1A3, LRAT, RDH10, RDH16]
GO:0001523	retinoid metabolic process	GO_BiologicalProcess-EBI-UniProt-GOA-ACAP-ARAP_11.07.2024_00h00	0.000157389	0.00944334	1.08049e-08	1.83683e-07	[7, 8]	Group17	10.6383	5	Specific for Cluster #2	[]	[ALDH1A2, ALDH1A3, LRAT, RDH10, RDH16]	0	100	0	100	[ALDH1A2, ALDH1A3, LRAT, RDH10, RDH16]
GO:0009308	amine metabolic process	GO_BiologicalProcess-EBI-UniProt-GOA-ACAP-ARAP_11.07.2024_00h00	0.00624414	0.143615	6.76411e-08	9.46976e-07	[3]	Group18	5.97015	4	Specific for Cluster #2	[SLC1A1]	[ALDH2, HAAO, KMO]	25	75	28.8562	71.1438	[ALDH2, HAAO, KMO, SLC1A1]
GO:0042430	indole-containing compound metabolic process	GO_BiologicalProcess-EBI-UniProt-GOA-ACAP-ARAP_11.07.2024_00h00	0.000935322	0.0364776	6.76411e-08	9.46976e-07	[3]	Group18	16.6667	3	Specific for Cluster #2	[]	[ALDH2, HAAO, KMO]	0	100	0	100	[ALDH2, HAAO, KMO]
GO:0009063	amino acid catabolic process	GO_BiologicalProcess-EBI-UniProt-GOA-ACAP-ARAP_11.07.2024_00h00	5.03409e-05	0.00392659	6.76411e-08	9.46976e-07	[3, 4]	Group18	7.95455	7	Specific for Cluster #2	[GPT2, NOS2]	[ACAD8, DDO, ENOSF1, HAAO, KMO]	28.5714	71.4286	32.7381	67.2619	[ACAD8, DDO, ENOSF1, GPT2, HAAO, KMO, NOS2]
GO:0006576	biogenic amine metabolic process	GO_BiologicalProcess-EBI-UniProt-GOA-ACAP-ARAP_11.07.2024_00h00	0.00307424	0.0891531	6.76411e-08	9.46976e-07	[4]	Group18	7.27273	4	Specific for Cluster #2	[SLC1A1]	[ALDH2, HAAO, KMO]	25	75	28.8562	71.1438	[ALDH2, HAAO, KMO, SLC1A1]
GO:0170041	non-proteinogenic amino acid metabolic process	GO_BiologicalProcess-EBI-UniProt-GOA-ACAP-ARAP_11.07.2024_00h00	0.000255174	0.0135242	6.76411e-08	9.46976e-07	[3, 4, 6]	Group18	9.61539	5	Specific for Cluster #2	[]	[ALDH18A1, DDO, KMO, MTHFR, OTC]	0	100	0	100	[ALDH18A1, DDO, KMO, MTHFR, OTC]
GO:1901605	alpha-amino acid metabolic process	GO_BiologicalProcess-EBI-UniProt-GOA-ACAP-ARAP_11.07.2024_00h00	5.51099e-05	0.00424346	6.76411e-08	9.46976e-07	[3, 4, 6]	Group18	5.76923	9	Specific for Cluster #2	[GPT2, NOS2]	[ACAD8, ALDH18A1, DDO, HAAO, KMO, MTHFR, OTC]	22.2222	77.7778	25.7974	74.2026	[ACAD8, ALDH18A1, DDO, GPT2, HAAO, KMO, MTHFR, NOS2, OTC]
GO:1901606	alpha-amino acid catabolic process	GO_BiologicalProcess-EBI-UniProt-GOA-ACAP-ARAP_11.07.2024_00h00	0.000197226	0.0108474	6.76411e-08	9.46976e-07	[4, 5, 6, 7]	Group18	7.79221	6	Specific for Cluster #2	[GPT2, NOS2]	[ACAD8, DDO, HAAO, KMO]	33.3333	66.6667	37.8267	62.1733	[ACAD8, DDO, GPT2, HAAO, KMO, NOS2]
GO:0043648	dicarboxylic acid metabolic process	GO_BiologicalProcess-EBI-UniProt-GOA-ACAP-ARAP_11.07.2024_00h00	9.08345e-05	0.00626758	6.76411e-08	9.46976e-07	[6]	Group18	8.95522	6	Specific for Cluster #2	[GPT2, IDH2]	[ALDH18A1, DDO, HAAO, KMO]	33.3333	66.6667	37.8267	62.1733	[ALDH18A1, DDO, GPT2, HAAO, IDH2, KMO]
GO:0019674	NAD metabolic process	GO_BiologicalProcess-EBI-UniProt-GOA-ACAP-ARAP_11.07.2024_00h00	4.26244e-05	0.00340995	6.76411e-08	9.46976e-07	[5, 6, 7, 8, 9]	Group18	13.8889	5	Specific for Cluster #2	[PKM]	[HAAO, KMO, PFKM, PFKP]	20	80	23.3249	76.6751	[HAAO, KMO, PFKM, PFKP, PKM]
GO:0098754	detoxification	GO_BiologicalProcess-EBI-UniProt-GOA-ACAP-ARAP_11.07.2024_00h00	0.000154525	0.00942604	1.56242e-05	0.000171866	[1, 4]	Group19	6.66667	7	Specific for Cluster #2	[MT3]	[ADH5, CAT, GSTA2, MT1A, MT1E, SLC30A10]	14.2857	85.7143	16.8608	83.1392	[ADH5, CAT, GSTA2, MT1A, MT1E, MT3, SLC30A10]
GO:0009636	response to toxic substance	GO_BiologicalProcess-EBI-UniProt-GOA-ACAP-ARAP_11.07.2024_00h00	0.000654379	0.0274839	1.56242e-05	0.000171866	[3]	Group19	5.26316	7	Specific for Cluster #2	[MT3]	[ADH5, CAT, GSTA2, MT1A, MT1E, SLC30A10]	14.2857	85.7143	16.8608	83.1392	[ADH5, CAT, GSTA2, MT1A, MT1E, MT3, SLC30A10]
GO:0010038	response to metal ion	GO_BiologicalProcess-EBI-UniProt-GOA-ACAP-ARAP_11.07.2024_00h00	0.000169597	0.00983663	1.56242e-05	0.000171866	[3]	Group19	5.6338	8	Specific for Cluster #2	[MT3, SLC1A1]	[ADGRV1, HAAO, MT1A, MT1E, SLC25A13, SLC30A10]	25	75	28.8562	71.1438	[ADGRV1, HAAO, MT1A, MT1E, MT3, SLC1A1, SLC25A13, SLC30A10]
GO:0061687	detoxification of inorganic compound	GO_BiologicalProcess-EBI-UniProt-GOA-ACAP-ARAP_11.07.2024_00h00	1.78392e-07	2.06935e-05	1.56242e-05	0.000171866	[2, 5]	Group19	38.4615	5	Specific for Cluster #2	[MT3]	[CAT, MT1A, MT1E, SLC30A10]	20	80	23.3249	76.6751	[CAT, MT1A, MT1E, MT3, SLC30A10]
GO:0097501	stress response to metal ion	GO_BiologicalProcess-EBI-UniProt-GOA-ACAP-ARAP_11.07.2024_00h00	6.43358e-06	0.000617624	1.56242e-05	0.000171866	[3, 4]	Group19	33.3333	4	Specific for Cluster #2	[MT3]	[MT1A, MT1E, SLC30A10]	25	75	28.8562	71.1438	[MT1A, MT1E, MT3, SLC30A10]
GO:0006801	superoxide metabolic process	GO_BiologicalProcess-EBI-UniProt-GOA-ACAP-ARAP_11.07.2024_00h00	0.00949749	0.132965	1.56242e-05	0.000171866	[4]	Group19	7.5	3	Specific for Cluster #1	[MT3, NOS2, SLC1A1]	[]	100	0	100	0	[MT3, NOS2, SLC1A1]
GO:0010043	response to zinc ion	GO_BiologicalProcess-EBI-UniProt-GOA-ACAP-ARAP_11.07.2024_00h00	2.01962e-06	0.000208021	1.56242e-05	0.000171866	[4]	Group19	25	5	Specific for Cluster #2	[MT3]	[HAAO, MT1A, MT1E, SLC30A10]	20	80	23.3249	76.6751	[HAAO, MT1A, MT1E, MT3, SLC30A10]
GO:0046686	response to cadmium ion	GO_BiologicalProcess-EBI-UniProt-GOA-ACAP-ARAP_11.07.2024_00h00	0.000147114	0.00912106	1.56242e-05	0.000171866	[4]	Group19	16	4	Specific for Cluster #2	[MT3]	[HAAO, MT1A, MT1E]	25	75	28.8562	71.1438	[HAAO, MT1A, MT1E, MT3]
GO:0006882	intracellular zinc ion homeostasis	GO_BiologicalProcess-EBI-UniProt-GOA-ACAP-ARAP_11.07.2024_00h00	1.52821e-06	0.000163518	1.56242e-05	0.000171866	[4, 6]	Group19	26.3158	5	None Specific Cluster	[MT3, SLC1A1]	[MT1A, MT1E, SLC30A10]	40	60	44.7883	55.2117	[MT1A, MT1E, MT3, SLC1A1, SLC30A10]
GO:0070374	positive regulation of ERK1 and ERK2 cascade	GO_BiologicalProcess-EBI-UniProt-GOA-ACAP-ARAP_11.07.2024_00h00	0.00390316	0.105385	1.56242e-05	0.000171866	[6, 7, 8, 9, 10]	Group19	5.26316	5	Specific for Cluster #2	[MT3]	[CD36, FGFR4, PDGFRB, SLC30A10]	20	80	23.3249	76.6751	[CD36, FGFR4, MT3, PDGFRB, SLC30A10]
GO:0006790	sulfur compound metabolic process	GO_BiologicalProcess-EBI-UniProt-GOA-ACAP-ARAP_11.07.2024_00h00	1.77657e-10	2.32731e-08	1.33683e-18	3.47575e-17	[3]	Group20	7.98122	17	Specific for Cluster #1	[ACSS1, ACSS2, ELOVL1, ELOVL6, GSTP1, HMGCS1, MVD, MVK, SLC1A1, SUCLA2]	[ABCD1, ACSL6, CSAD, GSTA2, HMGCS2, MTHFR, SLC19A3]	58.8235	41.1765	63.4811	36.5189	[ABCD1, ACSL6, ACSS1, ACSS2, CSAD, ELOVL1, ELOVL6, GSTA2, GSTP1, HMGCS1, HMGCS2, MTHFR, MVD, MVK, SLC19A3, SLC1A1, SUCLA2]
GO:0035383	thioester metabolic process	GO_BiologicalProcess-EBI-UniProt-GOA-ACAP-ARAP_11.07.2024_00h00	2.40761e-10	3.08175e-08	1.33683e-18	3.47575e-17	[4]	Group20	15.7143	11	Specific for Cluster #1	[ACSS1, ACSS2, ELOVL1, ELOVL6, HMGCS1, MVD, MVK, SUCLA2]	[ABCD1, ACSL6, HMGCS2]	72.7273	27.2727	76.442	23.558	[ABCD1, ACSL6, ACSS1, ACSS2, ELOVL1, ELOVL6, HMGCS1, HMGCS2, MVD, MVK, SUCLA2]
GO:0008299	isoprenoid biosynthetic process	GO_BiologicalProcess-EBI-UniProt-GOA-ACAP-ARAP_11.07.2024_00h00	2.98649e-17	4.24081e-15	1.33683e-18	3.47575e-17	[4, 5, 6]	Group20	44.4444	12	Specific for Cluster #1	[FDFT1, FDPS, HMGCR, HMGCS1, IDI1, LSS, MVD, MVK]	[ALDH1A2, ALDH1A3, HMGCS2, RDH10]	66.6667	33.3333	70.8763	29.1237	[ALDH1A2, ALDH1A3, FDFT1, FDPS, HMGCR, HMGCS1, HMGCS2, IDI1, LSS, MVD, MVK, RDH10]
GO:0033865	nucleoside bisphosphate metabolic process	GO_BiologicalProcess-EBI-UniProt-GOA-ACAP-ARAP_11.07.2024_00h00	7.53194e-12	1.00928e-09	1.33683e-18	3.47575e-17	[5, 6]	Group20	15.2941	13	Specific for Cluster #1	[ACSS1, ACSS2, ELOVL1, ELOVL6, HMGCR, HMGCS1, MVD, MVK, SUCLA2]	[ABCD1, ACSL6, CROT, HMGCS2]	69.2308	30.7692	73.2465	26.7535	[ABCD1, ACSL6, ACSS1, ACSS2, CROT, ELOVL1, ELOVL6, HMGCR, HMGCS1, HMGCS2, MVD, MVK, SUCLA2]
GO:0046490	isopentenyl diphosphate metabolic process	GO_BiologicalProcess-EBI-UniProt-GOA-ACAP-ARAP_11.07.2024_00h00	5.13348e-06	0.000503081	1.33683e-18	3.47575e-17	[5, 6]	Group20	75	3	Specific for Cluster #1	[IDI1, MVD, MVK]	[]	100	0	100	0	[IDI1, MVD, MVK]
GO:0034032	purine nucleoside bisphosphate metabolic process	GO_BiologicalProcess-EBI-UniProt-GOA-ACAP-ARAP_11.07.2024_00h00	7.53194e-12	1.00928e-09	1.33683e-18	3.47575e-17	[4, 6, 7]	Group20	15.2941	13	Specific for Cluster #1	[ACSS1, ACSS2, ELOVL1, ELOVL6, HMGCR, HMGCS1, MVD, MVK, SUCLA2]	[ABCD1, ACSL6, CROT, HMGCS2]	69.2308	30.7692	73.2465	26.7535	[ABCD1, ACSL6, ACSS1, ACSS2, CROT, ELOVL1, ELOVL6, HMGCR, HMGCS1, HMGCS2, MVD, MVK, SUCLA2]
GO:0009240	isopentenyl diphosphate biosynthetic process	GO_BiologicalProcess-EBI-UniProt-GOA-ACAP-ARAP_11.07.2024_00h00	5.13348e-06	0.000503081	1.33683e-18	3.47575e-17	[5, 6, 7]	Group20	75	3	Specific for Cluster #1	[IDI1, MVD, MVK]	[]	100	0	100	0	[IDI1, MVD, MVK]
GO:0006637	acyl-CoA metabolic process	GO_BiologicalProcess-EBI-UniProt-GOA-ACAP-ARAP_11.07.2024_00h00	2.40761e-10	3.08175e-08	1.33683e-18	3.47575e-17	[3, 5, 6, 7, 8, 9]	Group20	15.7143	11	Specific for Cluster #1	[ACSS1, ACSS2, ELOVL1, ELOVL6, HMGCS1, MVD, MVK, SUCLA2]	[ABCD1, ACSL6, HMGCS2]	72.7273	27.2727	76.442	23.558	[ABCD1, ACSL6, ACSS1, ACSS2, ELOVL1, ELOVL6, HMGCS1, HMGCS2, MVD, MVK, SUCLA2]
GO:0033875	ribonucleoside bisphosphate metabolic process	GO_BiologicalProcess-EBI-UniProt-GOA-ACAP-ARAP_11.07.2024_00h00	7.53194e-12	1.00928e-09	1.33683e-18	3.47575e-17	[6, 7]	Group20	15.2941	13	Specific for Cluster #1	[ACSS1, ACSS2, ELOVL1, ELOVL6, HMGCR, HMGCS1, MVD, MVK, SUCLA2]	[ABCD1, ACSL6, CROT, HMGCS2]	69.2308	30.7692	73.2465	26.7535	[ABCD1, ACSL6, ACSS1, ACSS2, CROT, ELOVL1, ELOVL6, HMGCR, HMGCS1, HMGCS2, MVD, MVK, SUCLA2]
GO:0006084	acetyl-CoA metabolic process	GO_BiologicalProcess-EBI-UniProt-GOA-ACAP-ARAP_11.07.2024_00h00	4.87772e-07	5.36549e-05	1.33683e-18	3.47575e-17	[4, 6, 7, 8, 9, 10]	Group20	21.4286	6	Specific for Cluster #1	[ACSS1, ACSS2, HMGCS1, MVD, MVK]	[HMGCS2]	83.3333	16.6667	85.8838	14.1162	[ACSS1, ACSS2, HMGCS1, HMGCS2, MVD, MVK]
GO:0009308	amine metabolic process	GO_BiologicalProcess-EBI-UniProt-GOA-ACAP-ARAP_11.07.2024_00h00	0.00624414	0.143615	6.97815e-07	9.07159e-06	[3]	Group21	5.97015	4	Specific for Cluster #2	[SLC1A1]	[ALDH2, HAAO, KMO]	25	75	28.8562	71.1438	[ALDH2, HAAO, KMO, SLC1A1]
GO:0042430	indole-containing compound metabolic process	GO_BiologicalProcess-EBI-UniProt-GOA-ACAP-ARAP_11.07.2024_00h00	0.000935322	0.0364776	6.97815e-07	9.07159e-06	[3]	Group21	16.6667	3	Specific for Cluster #2	[]	[ALDH2, HAAO, KMO]	0	100	0	100	[ALDH2, HAAO, KMO]
GO:0072524	pyridine-containing compound metabolic process	GO_BiologicalProcess-EBI-UniProt-GOA-ACAP-ARAP_11.07.2024_00h00	2.7831e-05	0.00228215	6.97815e-07	9.07159e-06	[3]	Group21	7.27273	8	None Specific Cluster	[IDH2, PKM, SLC4A4]	[HAAO, KMO, PFKM, PFKP, PRPS2]	37.5	62.5	42.1995	57.8005	[HAAO, IDH2, KMO, PFKM, PFKP, PKM, PRPS2, SLC4A4]
GO:0006576	biogenic amine metabolic process	GO_BiologicalProcess-EBI-UniProt-GOA-ACAP-ARAP_11.07.2024_00h00	0.00307424	0.0891531	6.97815e-07	9.07159e-06	[4]	Group21	7.27273	4	Specific for Cluster #2	[SLC1A1]	[ALDH2, HAAO, KMO]	25	75	28.8562	71.1438	[ALDH2, HAAO, KMO, SLC1A1]
GO:0072523	purine-containing compound catabolic process	GO_BiologicalProcess-EBI-UniProt-GOA-ACAP-ARAP_11.07.2024_00h00	0.000100122	0.00670819	6.97815e-07	9.07159e-06	[4]	Group21	7.14286	7	None Specific Cluster	[PKM, SAMHD1, SLC4A4]	[ABCD1, PDE2A, PFKM, PFKP]	42.8571	57.1429	47.7154	52.2846	[ABCD1, PDE2A, PFKM, PFKP, PKM, SAMHD1, SLC4A4]
GO:0019362	pyridine nucleotide metabolic process	GO_BiologicalProcess-EBI-UniProt-GOA-ACAP-ARAP_11.07.2024_00h00	1.98357e-05	0.00176538	6.97815e-07	9.07159e-06	[4, 6, 7]	Group21	7.61905	8	None Specific Cluster	[IDH2, PKM, SLC4A4]	[HAAO, KMO, PFKM, PFKP, PRPS2]	37.5	62.5	42.1995	57.8005	[HAAO, IDH2, KMO, PFKM, PFKP, PKM, PRPS2, SLC4A4]
GO:0009261	ribonucleotide catabolic process	GO_BiologicalProcess-EBI-UniProt-GOA-ACAP-ARAP_11.07.2024_00h00	0.00058139	0.0261626	6.97815e-07	9.07159e-06	[4, 5, 6, 7, 8]	Group21	6.38298	6	Specific for Cluster #2	[PKM, SLC4A4]	[ABCD1, PDE2A, PFKM, PFKP]	33.3333	66.6667	37.8267	62.1733	[ABCD1, PDE2A, PFKM, PFKP, PKM, SLC4A4]
GO:0006195	purine nucleotide catabolic process	GO_BiologicalProcess-EBI-UniProt-GOA-ACAP-ARAP_11.07.2024_00h00	8.21936e-05	0.00575355	6.97815e-07	9.07159e-06	[5, 6, 7, 8]	Group21	7.36842	7	None Specific Cluster	[PKM, SAMHD1, SLC4A4]	[ABCD1, PDE2A, PFKM, PFKP]	42.8571	57.1429	47.7154	52.2846	[ABCD1, PDE2A, PFKM, PFKP, PKM, SAMHD1, SLC4A4]
GO:0046496	nicotinamide nucleotide metabolic process	GO_BiologicalProcess-EBI-UniProt-GOA-ACAP-ARAP_11.07.2024_00h00	1.98357e-05	0.00176538	6.97815e-07	9.07159e-06	[5, 7, 8]	Group21	7.61905	8	None Specific Cluster	[IDH2, PKM, SLC4A4]	[HAAO, KMO, PFKM, PFKP, PRPS2]	37.5	62.5	42.1995	57.8005	[HAAO, IDH2, KMO, PFKM, PFKP, PKM, PRPS2, SLC4A4]
GO:0009154	purine ribonucleotide catabolic process	GO_BiologicalProcess-EBI-UniProt-GOA-ACAP-ARAP_11.07.2024_00h00	0.00043398	0.020397	6.97815e-07	9.07159e-06	[5, 6, 7, 8, 9]	Group21	6.74157	6	Specific for Cluster #2	[PKM, SLC4A4]	[ABCD1, PDE2A, PFKM, PFKP]	33.3333	66.6667	37.8267	62.1733	[ABCD1, PDE2A, PFKM, PFKP, PKM, SLC4A4]
GO:0019674	NAD metabolic process	GO_BiologicalProcess-EBI-UniProt-GOA-ACAP-ARAP_11.07.2024_00h00	4.26244e-05	0.00340995	6.97815e-07	9.07159e-06	[5, 6, 7, 8, 9]	Group21	13.8889	5	Specific for Cluster #2	[PKM]	[HAAO, KMO, PFKM, PFKP]	20	80	23.3249	76.6751	[HAAO, KMO, PFKM, PFKP, PKM]
GO:0042430	indole-containing compound metabolic process	GO_BiologicalProcess-EBI-UniProt-GOA-ACAP-ARAP_11.07.2024_00h00	0.000935322	0.0364776	9.71044e-13	2.1363e-11	[3]	Group22	16.6667	3	Specific for Cluster #2	[]	[ALDH2, HAAO, KMO]	0	100	0	100	[ALDH2, HAAO, KMO]
GO:0044282	small molecule catabolic process	GO_BiologicalProcess-EBI-UniProt-GOA-ACAP-ARAP_11.07.2024_00h00	3.0733e-11	4.05676e-09	9.71044e-13	2.1363e-11	[3]	Group22	7.63052	19	Specific for Cluster #2	[ACAT2, GPT2, NOS2, PKM]	[ABCD1, ACAA1, ACAD8, ACAT1, ADH5, ALDH2, CROT, DDO, EHHADH, HAAO, HACL1, HADHA, KMO, PFKM, PFKP]	21.0526	78.9474	24.4989	75.5011	[ABCD1, ACAA1, ACAD8, ACAT1, ACAT2, ADH5, ALDH2, CROT, DDO, EHHADH, GPT2, HAAO, HACL1, HADHA, KMO, NOS2, PFKM, PFKP, PKM]
GO:0008652	amino acid biosynthetic process	GO_BiologicalProcess-EBI-UniProt-GOA-ACAP-ARAP_11.07.2024_00h00	0.0305532	0.0916596	9.71044e-13	2.1363e-11	[3, 4]	Group22	4.83871	3	Specific for Cluster #2	[]	[ALDH18A1, MTHFR, OTC]	0	100	0	100	[ALDH18A1, MTHFR, OTC]
GO:0009063	amino acid catabolic process	GO_BiologicalProcess-EBI-UniProt-GOA-ACAP-ARAP_11.07.2024_00h00	5.03409e-05	0.00392659	9.71044e-13	2.1363e-11	[3, 4]	Group22	7.95455	7	Specific for Cluster #2	[GPT2, NOS2]	[ACAD8, DDO, ENOSF1, HAAO, KMO]	28.5714	71.4286	32.7381	67.2619	[ACAD8, DDO, ENOSF1, GPT2, HAAO, KMO, NOS2]
GO:0016054	organic acid catabolic process	GO_BiologicalProcess-EBI-UniProt-GOA-ACAP-ARAP_11.07.2024_00h00	1.44066e-08	1.77201e-06	9.71044e-13	2.1363e-11	[4]	Group22	7.6087	14	Specific for Cluster #2	[ACAT2, GPT2, NOS2]	[ABCD1, ACAA1, ACAD8, ACAT1, CROT, DDO, EHHADH, HAAO, HACL1, HADHA, KMO]	21.4286	78.5714	24.9169	75.0831	[ABCD1, ACAA1, ACAD8, ACAT1, ACAT2, CROT, DDO, EHHADH, GPT2, HAAO, HACL1, HADHA, KMO, NOS2]
GO:0170041	non-proteinogenic amino acid metabolic process	GO_BiologicalProcess-EBI-UniProt-GOA-ACAP-ARAP_11.07.2024_00h00	0.000255174	0.0135242	9.71044e-13	2.1363e-11	[3, 4, 6]	Group22	9.61539	5	Specific for Cluster #2	[]	[ALDH18A1, DDO, KMO, MTHFR, OTC]	0	100	0	100	[ALDH18A1, DDO, KMO, MTHFR, OTC]
GO:1901605	alpha-amino acid metabolic process	GO_BiologicalProcess-EBI-UniProt-GOA-ACAP-ARAP_11.07.2024_00h00	5.51099e-05	0.00424346	9.71044e-13	2.1363e-11	[3, 4, 6]	Group22	5.76923	9	Specific for Cluster #2	[GPT2, NOS2]	[ACAD8, ALDH18A1, DDO, HAAO, KMO, MTHFR, OTC]	22.2222	77.7778	25.7974	74.2026	[ACAD8, ALDH18A1, DDO, GPT2, HAAO, KMO, MTHFR, NOS2, OTC]
GO:0046395	carboxylic acid catabolic process	GO_BiologicalProcess-EBI-UniProt-GOA-ACAP-ARAP_11.07.2024_00h00	1.44066e-08	1.77201e-06	9.71044e-13	2.1363e-11	[5, 6]	Group22	7.6087	14	Specific for Cluster #2	[ACAT2, GPT2, NOS2]	[ABCD1, ACAA1, ACAD8, ACAT1, CROT, DDO, EHHADH, HAAO, HACL1, HADHA, KMO]	21.4286	78.5714	24.9169	75.0831	[ABCD1, ACAA1, ACAD8, ACAT1, ACAT2, CROT, DDO, EHHADH, GPT2, HAAO, HACL1, HADHA, KMO, NOS2]
GO:0170038	proteinogenic amino acid biosynthetic process	GO_BiologicalProcess-EBI-UniProt-GOA-ACAP-ARAP_11.07.2024_00h00	0.0156038	0.171642	9.71044e-13	2.1363e-11	[4, 5, 6, 7]	Group22	6.25	3	Specific for Cluster #2	[]	[ALDH18A1, MTHFR, OTC]	0	100	0	100	[ALDH18A1, MTHFR, OTC]
GO:1901606	alpha-amino acid catabolic process	GO_BiologicalProcess-EBI-UniProt-GOA-ACAP-ARAP_11.07.2024_00h00	0.000197226	0.0108474	9.71044e-13	2.1363e-11	[4, 5, 6, 7]	Group22	7.79221	6	Specific for Cluster #2	[GPT2, NOS2]	[ACAD8, DDO, HAAO, KMO]	33.3333	66.6667	37.8267	62.1733	[ACAD8, DDO, GPT2, HAAO, KMO, NOS2]
GO:1901607	alpha-amino acid biosynthetic process	GO_BiologicalProcess-EBI-UniProt-GOA-ACAP-ARAP_11.07.2024_00h00	0.0223946	0.111973	9.71044e-13	2.1363e-11	[4, 5, 6, 7]	Group22	5.45455	3	Specific for Cluster #2	[]	[ALDH18A1, MTHFR, OTC]	0	100	0	100	[ALDH18A1, MTHFR, OTC]
GO:0043648	dicarboxylic acid metabolic process	GO_BiologicalProcess-EBI-UniProt-GOA-ACAP-ARAP_11.07.2024_00h00	9.08345e-05	0.00626758	9.71044e-13	2.1363e-11	[6]	Group22	8.95522	6	Specific for Cluster #2	[GPT2, IDH2]	[ALDH18A1, DDO, HAAO, KMO]	33.3333	66.6667	37.8267	62.1733	[ALDH18A1, DDO, GPT2, HAAO, IDH2, KMO]
GO:0170034	L-amino acid biosynthetic process	GO_BiologicalProcess-EBI-UniProt-GOA-ACAP-ARAP_11.07.2024_00h00	0.0164904	0.148414	9.71044e-13	2.1363e-11	[5, 6, 7, 8]	Group22	6.12245	3	Specific for Cluster #2	[]	[ALDH18A1, MTHFR, OTC]	0	100	0	100	[ALDH18A1, MTHFR, OTC]
GO:0006082	organic acid metabolic process	GO_BiologicalProcess-EBI-UniProt-GOA-ACAP-ARAP_11.07.2024_00h00	5.59552e-19	8.22541e-17	2.92945e-30	9.0813e-29	[3]	Group23	6.12245	39	Specific for Cluster #2	[ACAT2, ACSS1, ELOVL1, ELOVL6, GPT2, GSTP1, IDH2, NOS2, PKM, PLA2G4F, SLC4A4]	[ABCD1, ACAA1, ACAD8, ACAT1, ACSL6, ADH5, ALDH18A1, ALDH1A2, ALDH1A3, AMACR, APOC2, CROT, CSAD, DDO, EHHADH, FGFR4, GSTA2, HAAO, HACL1, HADHA, KMO, MTHFR, OTC, PFKM, PFKP, RDH10, RGN, SLC27A6]	28.2051	71.7949	32.3426	67.6574	[ABCD1, ACAA1, ACAD8, ACAT1, ACAT2, ACSL6, ACSS1, ADH5, ALDH18A1, ALDH1A2, ALDH1A3, AMACR, APOC2, CROT, CSAD, DDO, EHHADH, ELOVL1, ELOVL6, FGFR4, GPT2, GSTA2, GSTP1, HAAO, HACL1, HADHA, IDH2, KMO, MTHFR, NOS2, OTC, PFKM, PFKP, PKM, PLA2G4F, RDH10, RGN, SLC27A6, SLC4A4]
GO:0044282	small molecule catabolic process	GO_BiologicalProcess-EBI-UniProt-GOA-ACAP-ARAP_11.07.2024_00h00	3.0733e-11	4.05676e-09	2.92945e-30	9.0813e-29	[3]	Group23	7.63052	19	Specific for Cluster #2	[ACAT2, GPT2, NOS2, PKM]	[ABCD1, ACAA1, ACAD8, ACAT1, ADH5, ALDH2, CROT, DDO, EHHADH, HAAO, HACL1, HADHA, KMO, PFKM, PFKP]	21.0526	78.9474	24.4989	75.5011	[ABCD1, ACAA1, ACAD8, ACAT1, ACAT2, ADH5, ALDH2, CROT, DDO, EHHADH, GPT2, HAAO, HACL1, HADHA, KMO, NOS2, PFKM, PFKP, PKM]
GO:0044283	small molecule biosynthetic process	GO_BiologicalProcess-EBI-UniProt-GOA-ACAP-ARAP_11.07.2024_00h00	2.00987e-20	3.0349e-18	2.92945e-30	9.0813e-29	[3]	Group23	8.52713	33	None Specific Cluster	[DHCR24, DHCR7, ELOVL1, ELOVL6, FDFT1, FDPS, GSTP1, HMGCR, HMGCS1, IDI1, INSIG1, LSS, MVD, MVK, NSDHL, PLA2G4F, TM7SF2]	[ABCD1, ALDH18A1, ALDH1A2, ALDH1A3, APOC2, CSAD, FGFR4, HAAO, HMGCS2, KMO, MTHFR, OTC, RDH10, RGN, SLC19A3, SLC25A13]	51.5152	48.4848	56.3864	43.6136	[ABCD1, ALDH18A1, ALDH1A2, ALDH1A3, APOC2, CSAD, DHCR24, DHCR7, ELOVL1, ELOVL6, FDFT1, FDPS, FGFR4, GSTP1, HAAO, HMGCR, HMGCS1, HMGCS2, IDI1, INSIG1, KMO, LSS, MTHFR, MVD, MVK, NSDHL, OTC, PLA2G4F, RDH10, RGN, SLC19A3, SLC25A13, TM7SF2]
GO:0016053	organic acid biosynthetic process	GO_BiologicalProcess-EBI-UniProt-GOA-ACAP-ARAP_11.07.2024_00h00	2.21163e-10	2.853e-08	2.92945e-30	9.0813e-29	[4]	Group23	7.87037	17	Specific for Cluster #2	[ELOVL1, ELOVL6, GSTP1, PLA2G4F]	[ABCD1, ALDH18A1, ALDH1A2, ALDH1A3, APOC2, CSAD, FGFR4, HAAO, KMO, MTHFR, OTC, RDH10, RGN]	23.5294	76.4706	27.2412	72.7588	[ABCD1, ALDH18A1, ALDH1A2, ALDH1A3, APOC2, CSAD, ELOVL1, ELOVL6, FGFR4, GSTP1, HAAO, KMO, MTHFR, OTC, PLA2G4F, RDH10, RGN]
GO:0016054	organic acid catabolic process	GO_BiologicalProcess-EBI-UniProt-GOA-ACAP-ARAP_11.07.2024_00h00	1.44066e-08	1.77201e-06	2.92945e-30	9.0813e-29	[4]	Group23	7.6087	14	Specific for Cluster #2	[ACAT2, GPT2, NOS2]	[ABCD1, ACAA1, ACAD8, ACAT1, CROT, DDO, EHHADH, HAAO, HACL1, HADHA, KMO]	21.4286	78.5714	24.9169	75.0831	[ABCD1, ACAA1, ACAD8, ACAT1, ACAT2, CROT, DDO, EHHADH, GPT2, HAAO, HACL1, HADHA, KMO, NOS2]
GO:0043436	oxoacid metabolic process	GO_BiologicalProcess-EBI-UniProt-GOA-ACAP-ARAP_11.07.2024_00h00	3.40549e-19	5.04013e-17	2.92945e-30	9.0813e-29	[4]	Group23	6.21019	39	Specific for Cluster #2	[ACAT2, ACSS1, ELOVL1, ELOVL6, GPT2, GSTP1, IDH2, NOS2, PKM, PLA2G4F, SLC4A4]	[ABCD1, ACAA1, ACAD8, ACAT1, ACSL6, ADH5, ALDH18A1, ALDH1A2, ALDH1A3, AMACR, APOC2, CROT, CSAD, DDO, EHHADH, FGFR4, GSTA2, HAAO, HACL1, HADHA, KMO, MTHFR, OTC, PFKM, PFKP, RDH10, RGN, SLC27A6]	28.2051	71.7949	32.3426	67.6574	[ABCD1, ACAA1, ACAD8, ACAT1, ACAT2, ACSL6, ACSS1, ADH5, ALDH18A1, ALDH1A2, ALDH1A3, AMACR, APOC2, CROT, CSAD, DDO, EHHADH, ELOVL1, ELOVL6, FGFR4, GPT2, GSTA2, GSTP1, HAAO, HACL1, HADHA, IDH2, KMO, MTHFR, NOS2, OTC, PFKM, PFKP, PKM, PLA2G4F, RDH10, RGN, SLC27A6, SLC4A4]
GO:0019752	carboxylic acid metabolic process	GO_BiologicalProcess-EBI-UniProt-GOA-ACAP-ARAP_11.07.2024_00h00	1.94172e-19	2.89316e-17	2.92945e-30	9.0813e-29	[5]	Group23	6.31068	39	Specific for Cluster #2	[ACAT2, ACSS1, ELOVL1, ELOVL6, GPT2, GSTP1, IDH2, NOS2, PKM, PLA2G4F, SLC4A4]	[ABCD1, ACAA1, ACAD8, ACAT1, ACSL6, ADH5, ALDH18A1, ALDH1A2, ALDH1A3, AMACR, APOC2, CROT, CSAD, DDO, EHHADH, FGFR4, GSTA2, HAAO, HACL1, HADHA, KMO, MTHFR, OTC, PFKM, PFKP, RDH10, RGN, SLC27A6]	28.2051	71.7949	32.3426	67.6574	[ABCD1, ACAA1, ACAD8, ACAT1, ACAT2, ACSL6, ACSS1, ADH5, ALDH18A1, ALDH1A2, ALDH1A3, AMACR, APOC2, CROT, CSAD, DDO, EHHADH, ELOVL1, ELOVL6, FGFR4, GPT2, GSTA2, GSTP1, HAAO, HACL1, HADHA, IDH2, KMO, MTHFR, NOS2, OTC, PFKM, PFKP, PKM, PLA2G4F, RDH10, RGN, SLC27A6, SLC4A4]
GO:0006631	fatty acid metabolic process	GO_BiologicalProcess-EBI-UniProt-GOA-ACAP-ARAP_11.07.2024_00h00	1.04576e-08	1.29674e-06	2.92945e-30	9.0813e-29	[4, 5, 7]	Group23	6.11511	17	Specific for Cluster #2	[ACAT2, ELOVL1, ELOVL6, GSTP1, PLA2G4F]	[ABCD1, ACAA1, ACAT1, ACSL6, ADH5, APOC2, CROT, EHHADH, GSTA2, HACL1, HADHA, SLC27A6]	29.4118	70.5882	33.6433	66.3567	[ABCD1, ACAA1, ACAT1, ACAT2, ACSL6, ADH5, APOC2, CROT, EHHADH, ELOVL1, ELOVL6, GSTA2, GSTP1, HACL1, HADHA, PLA2G4F, SLC27A6]
GO:0046394	carboxylic acid biosynthetic process	GO_BiologicalProcess-EBI-UniProt-GOA-ACAP-ARAP_11.07.2024_00h00	1.53061e-09	1.92856e-07	2.92945e-30	9.0813e-29	[5, 6]	Group23	7.51174	16	Specific for Cluster #2	[ELOVL1, ELOVL6, GSTP1, PLA2G4F]	[ABCD1, ALDH18A1, ALDH1A2, ALDH1A3, APOC2, FGFR4, HAAO, KMO, MTHFR, OTC, RDH10, RGN]	25	75	28.8562	71.1438	[ABCD1, ALDH18A1, ALDH1A2, ALDH1A3, APOC2, ELOVL1, ELOVL6, FGFR4, GSTP1, HAAO, KMO, MTHFR, OTC, PLA2G4F, RDH10, RGN]
GO:0046395	carboxylic acid catabolic process	GO_BiologicalProcess-EBI-UniProt-GOA-ACAP-ARAP_11.07.2024_00h00	1.44066e-08	1.77201e-06	2.92945e-30	9.0813e-29	[5, 6]	Group23	7.6087	14	Specific for Cluster #2	[ACAT2, GPT2, NOS2]	[ABCD1, ACAA1, ACAD8, ACAT1, CROT, DDO, EHHADH, HAAO, HACL1, HADHA, KMO]	21.4286	78.5714	24.9169	75.0831	[ABCD1, ACAA1, ACAD8, ACAT1, ACAT2, CROT, DDO, EHHADH, GPT2, HAAO, HACL1, HADHA, KMO, NOS2]
GO:0032787	monocarboxylic acid metabolic process	GO_BiologicalProcess-EBI-UniProt-GOA-ACAP-ARAP_11.07.2024_00h00	2.55485e-16	3.60234e-14	2.92945e-30	9.0813e-29	[6]	Group23	7.05882	30	Specific for Cluster #2	[ACAT2, ACSS1, ELOVL1, ELOVL6, GSTP1, IDH2, PKM, PLA2G4F, SLC4A4]	[ABCD1, ACAA1, ACAT1, ACSL6, ADH5, ALDH1A2, ALDH1A3, AMACR, APOC2, CROT, EHHADH, FGFR4, GSTA2, HAAO, HACL1, HADHA, KMO, PFKM, PFKP, RDH10, SLC27A6]	30	70	34.275	65.725	[ABCD1, ACAA1, ACAT1, ACAT2, ACSL6, ACSS1, ADH5, ALDH1A2, ALDH1A3, AMACR, APOC2, CROT, EHHADH, ELOVL1, ELOVL6, FGFR4, GSTA2, GSTP1, HAAO, HACL1, HADHA, IDH2, KMO, PFKM, PFKP, PKM, PLA2G4F, RDH10, SLC27A6, SLC4A4]
GO:0033559	unsaturated fatty acid metabolic process	GO_BiologicalProcess-EBI-UniProt-GOA-ACAP-ARAP_11.07.2024_00h00	0.000158317	0.00934068	2.92945e-30	9.0813e-29	[5, 6, 8]	Group23	8.10811	6	Specific for Cluster #1	[ELOVL1, ELOVL6, GSTP1, PLA2G4F]	[ABCD1, GSTA2]	66.6667	33.3333	70.8763	29.1237	[ABCD1, ELOVL1, ELOVL6, GSTA2, GSTP1, PLA2G4F]
GO:0072330	monocarboxylic acid biosynthetic process	GO_BiologicalProcess-EBI-UniProt-GOA-ACAP-ARAP_11.07.2024_00h00	2.45886e-06	0.000248345	2.92945e-30	9.0813e-29	[6, 7]	Group23	7.35294	10	None Specific Cluster	[ELOVL1, ELOVL6, GSTP1, PLA2G4F]	[ABCD1, ALDH1A2, ALDH1A3, APOC2, FGFR4, RDH10]	40	60	44.7883	55.2117	[ABCD1, ALDH1A2, ALDH1A3, APOC2, ELOVL1, ELOVL6, FGFR4, GSTP1, PLA2G4F, RDH10]
GO:0008610	lipid biosynthetic process	GO_BiologicalProcess-EBI-UniProt-GOA-ACAP-ARAP_11.07.2024_00h00	3.67417e-15	5.07035e-13	3.87737e-26	1.16321e-24	[3, 4]	Group24	6.39659	30	Specific for Cluster #1	[ACSS2, DHCR24, DHCR7, ELOVL1, ELOVL6, FDFT1, FDPS, GSTP1, HMGCR, HMGCS1, IDI1, INSIG1, LDLR, LSS, MSMO1, MVD, MVK, NSDHL, PLA2G4F, SOCS3, SQLE, TM7SF2]	[ABCD1, ACSL6, ALDH1A2, ALDH1A3, APOC2, FGFR4, HMGCS2, RDH10]	73.3333	26.6667	76.9916	23.0084	[ABCD1, ACSL6, ACSS2, ALDH1A2, ALDH1A3, APOC2, DHCR24, DHCR7, ELOVL1, ELOVL6, FDFT1, FDPS, FGFR4, GSTP1, HMGCR, HMGCS1, HMGCS2, IDI1, INSIG1, LDLR, LSS, MSMO1, MVD, MVK, NSDHL, PLA2G4F, RDH10, SOCS3, SQLE, TM7SF2]
GO:0016053	organic acid biosynthetic process	GO_BiologicalProcess-EBI-UniProt-GOA-ACAP-ARAP_11.07.2024_00h00	2.21163e-10	2.853e-08	3.87737e-26	1.16321e-24	[4]	Group24	7.87037	17	Specific for Cluster #2	[ELOVL1, ELOVL6, GSTP1, PLA2G4F]	[ABCD1, ALDH18A1, ALDH1A2, ALDH1A3, APOC2, CSAD, FGFR4, HAAO, KMO, MTHFR, OTC, RDH10, RGN]	23.5294	76.4706	27.2412	72.7588	[ABCD1, ALDH18A1, ALDH1A2, ALDH1A3, APOC2, CSAD, ELOVL1, ELOVL6, FGFR4, GSTP1, HAAO, KMO, MTHFR, OTC, PLA2G4F, RDH10, RGN]
GO:0010565	regulation of cellular ketone metabolic process	GO_BiologicalProcess-EBI-UniProt-GOA-ACAP-ARAP_11.07.2024_00h00	0.0460989	0.0460989	3.87737e-26	1.16321e-24	[4, 5]	Group24	4.10959	3	Specific for Cluster #2	[]	[ABCD1, APOC2, FGFR4]	0	100	0	100	[ABCD1, APOC2, FGFR4]
GO:0016331	morphogenesis of embryonic epithelium	GO_BiologicalProcess-EBI-UniProt-GOA-ACAP-ARAP_11.07.2024_00h00	0.0159309	0.159309	3.87737e-26	1.16321e-24	[4, 5, 6]	Group24	4.54545	4	Specific for Cluster #2	[]	[ALDH1A2, ALDH1A3, MTHFR, RDH10]	0	100	0	100	[ALDH1A2, ALDH1A3, MTHFR, RDH10]
GO:0046394	carboxylic acid biosynthetic process	GO_BiologicalProcess-EBI-UniProt-GOA-ACAP-ARAP_11.07.2024_00h00	1.53061e-09	1.92856e-07	3.87737e-26	1.16321e-24	[5, 6]	Group24	7.51174	16	Specific for Cluster #2	[ELOVL1, ELOVL6, GSTP1, PLA2G4F]	[ABCD1, ALDH18A1, ALDH1A2, ALDH1A3, APOC2, FGFR4, HAAO, KMO, MTHFR, OTC, RDH10, RGN]	25	75	28.8562	71.1438	[ABCD1, ALDH18A1, ALDH1A2, ALDH1A3, APOC2, ELOVL1, ELOVL6, FGFR4, GSTP1, HAAO, KMO, MTHFR, OTC, PLA2G4F, RDH10, RGN]
GO:0032787	monocarboxylic acid metabolic process	GO_BiologicalProcess-EBI-UniProt-GOA-ACAP-ARAP_11.07.2024_00h00	2.55485e-16	3.60234e-14	3.87737e-26	1.16321e-24	[6]	Group24	7.05882	30	Specific for Cluster #2	[ACAT2, ACSS1, ELOVL1, ELOVL6, GSTP1, IDH2, PKM, PLA2G4F, SLC4A4]	[ABCD1, ACAA1, ACAT1, ACSL6, ADH5, ALDH1A2, ALDH1A3, AMACR, APOC2, CROT, EHHADH, FGFR4, GSTA2, HAAO, HACL1, HADHA, KMO, PFKM, PFKP, RDH10, SLC27A6]	30	70	34.275	65.725	[ABCD1, ACAA1, ACAT1, ACAT2, ACSL6, ACSS1, ADH5, ALDH1A2, ALDH1A3, AMACR, APOC2, CROT, EHHADH, ELOVL1, ELOVL6, FGFR4, GSTA2, GSTP1, HAAO, HACL1, HADHA, IDH2, KMO, PFKM, PFKP, PKM, PLA2G4F, RDH10, SLC27A6, SLC4A4]
GO:0042574	retinal metabolic process	GO_BiologicalProcess-EBI-UniProt-GOA-ACAP-ARAP_11.07.2024_00h00	0.000200102	0.0108055	3.87737e-26	1.16321e-24	[3, 4, 8, 9]	Group24	27.2727	3	Specific for Cluster #2	[]	[ALDH1A2, ALDH1A3, RDH10]	0	100	0	100	[ALDH1A2, ALDH1A3, RDH10]
GO:0033559	unsaturated fatty acid metabolic process	GO_BiologicalProcess-EBI-UniProt-GOA-ACAP-ARAP_11.07.2024_00h00	0.000158317	0.00934068	3.87737e-26	1.16321e-24	[5, 6, 8]	Group24	8.10811	6	Specific for Cluster #1	[ELOVL1, ELOVL6, GSTP1, PLA2G4F]	[ABCD1, GSTA2]	66.6667	33.3333	70.8763	29.1237	[ABCD1, ELOVL1, ELOVL6, GSTA2, GSTP1, PLA2G4F]
GO:0042573	retinoic acid metabolic process	GO_BiologicalProcess-EBI-UniProt-GOA-ACAP-ARAP_11.07.2024_00h00	0.000341292	0.0170646	3.87737e-26	1.16321e-24	[3, 5, 7, 8, 9]	Group24	23.0769	3	Specific for Cluster #2	[]	[ALDH1A2, ALDH1A3, RDH10]	0	100	0	100	[ALDH1A2, ALDH1A3, RDH10]
GO:0072330	monocarboxylic acid biosynthetic process	GO_BiologicalProcess-EBI-UniProt-GOA-ACAP-ARAP_11.07.2024_00h00	2.45886e-06	0.000248345	3.87737e-26	1.16321e-24	[6, 7]	Group24	7.35294	10	None Specific Cluster	[ELOVL1, ELOVL6, GSTP1, PLA2G4F]	[ABCD1, ALDH1A2, ALDH1A3, APOC2, FGFR4, RDH10]	40	60	44.7883	55.2117	[ABCD1, ALDH1A2, ALDH1A3, APOC2, ELOVL1, ELOVL6, FGFR4, GSTP1, PLA2G4F, RDH10]
GO:0006636	unsaturated fatty acid biosynthetic process	GO_BiologicalProcess-EBI-UniProt-GOA-ACAP-ARAP_11.07.2024_00h00	0.000623757	0.0274453	3.87737e-26	1.16321e-24	[5, 6, 7, 8, 9]	Group24	11.1111	4	Specific for Cluster #1	[ELOVL1, ELOVL6, PLA2G4F]	[ABCD1]	75	25	78.4967	21.5033	[ABCD1, ELOVL1, ELOVL6, PLA2G4F]
GO:0016102	diterpenoid biosynthetic process	GO_BiologicalProcess-EBI-UniProt-GOA-ACAP-ARAP_11.07.2024_00h00	2.52551e-05	0.00214668	3.87737e-26	1.16321e-24	[6, 7, 8]	Group24	50	3	Specific for Cluster #2	[]	[ALDH1A2, ALDH1A3, RDH10]	0	100	0	100	[ALDH1A2, ALDH1A3, RDH10]
GO:0031076	embryonic camera-type eye development	GO_BiologicalProcess-EBI-UniProt-GOA-ACAP-ARAP_11.07.2024_00h00	0.00128586	0.045005	3.87737e-26	1.16321e-24	[5, 6, 7, 8, 9]	Group24	15	3	Specific for Cluster #2	[]	[ALDH1A2, ALDH1A3, RDH10]	0	100	0	100	[ALDH1A2, ALDH1A3, RDH10]
GO:0002138	retinoic acid biosynthetic process	GO_BiologicalProcess-EBI-UniProt-GOA-ACAP-ARAP_11.07.2024_00h00	2.52551e-05	0.00214668	3.87737e-26	1.16321e-24	[4, 6, 7, 8, 9, 10]	Group24	50	3	Specific for Cluster #2	[]	[ALDH1A2, ALDH1A3, RDH10]	0	100	0	100	[ALDH1A2, ALDH1A3, RDH10]
GO:0097006	regulation of plasma lipoprotein particle levels	GO_BiologicalProcess-EBI-UniProt-GOA-ACAP-ARAP_11.07.2024_00h00	0.000849044	0.0348108	2.54019e-08	3.81028e-07	[2, 3]	Group25	10.2564	4	Specific for Cluster #2	[LDLR]	[APOC3, CD36, SCARB1]	25	75	28.8562	71.1438	[APOC3, CD36, LDLR, SCARB1]
GO:0034381	plasma lipoprotein particle clearance	GO_BiologicalProcess-EBI-UniProt-GOA-ACAP-ARAP_11.07.2024_00h00	7.20216e-05	0.00518556	2.54019e-08	3.81028e-07	[2, 3, 4]	Group25	19.0476	4	Specific for Cluster #2	[LDLR]	[APOC3, CD36, SCARB1]	25	75	28.8562	71.1438	[APOC3, CD36, LDLR, SCARB1]
GO:0006638	neutral lipid metabolic process	GO_BiologicalProcess-EBI-UniProt-GOA-ACAP-ARAP_11.07.2024_00h00	0.00390316	0.105385	2.54019e-08	3.81028e-07	[4, 5]	Group25	5.26316	5	Specific for Cluster #2	[LDLR]	[AADAC, APOC2, APOC3, CAT]	20	80	23.3249	76.6751	[AADAC, APOC2, APOC3, CAT, LDLR]
GO:0010565	regulation of cellular ketone metabolic process	GO_BiologicalProcess-EBI-UniProt-GOA-ACAP-ARAP_11.07.2024_00h00	0.0460989	0.0460989	2.54019e-08	3.81028e-07	[4, 5]	Group25	4.10959	3	Specific for Cluster #2	[]	[ABCD1, APOC2, FGFR4]	0	100	0	100	[ABCD1, APOC2, FGFR4]
GO:0044242	cellular lipid catabolic process	GO_BiologicalProcess-EBI-UniProt-GOA-ACAP-ARAP_11.07.2024_00h00	2.20651e-08	2.66987e-06	2.54019e-08	3.81028e-07	[4, 5]	Group25	8.125	13	Specific for Cluster #2	[ACAT2, LDLR, PLA2G4F]	[AADAC, ABCD1, ACAA1, ACAT1, APOC2, APOC3, CROT, EHHADH, HACL1, HADHA]	23.0769	76.9231	26.7423	73.2577	[AADAC, ABCD1, ACAA1, ACAT1, ACAT2, APOC2, APOC3, CROT, EHHADH, HACL1, HADHA, LDLR, PLA2G4F]
GO:0045834	positive regulation of lipid metabolic process	GO_BiologicalProcess-EBI-UniProt-GOA-ACAP-ARAP_11.07.2024_00h00	0.00765366	0.130112	2.54019e-08	3.81028e-07	[3, 4, 5, 6]	Group25	5.6338	4	Specific for Cluster #2	[LDLR]	[AADAC, ABCD1, APOC2]	25	75	28.8562	71.1438	[AADAC, ABCD1, APOC2, LDLR]
GO:0015918	sterol transport	GO_BiologicalProcess-EBI-UniProt-GOA-ACAP-ARAP_11.07.2024_00h00	0.00115239	0.0414861	2.54019e-08	3.81028e-07	[5]	Group25	6.94444	5	Specific for Cluster #1	[LDLR, NPC1, NPC1L1]	[CD36, SCARB1]	60	40	64.6045	35.3955	[CD36, LDLR, NPC1, NPC1L1, SCARB1]
GO:0050994	regulation of lipid catabolic process	GO_BiologicalProcess-EBI-UniProt-GOA-ACAP-ARAP_11.07.2024_00h00	2.00791e-05	0.00176696	2.54019e-08	3.81028e-07	[4, 5, 6]	Group25	16.129	5	Specific for Cluster #2	[LDLR]	[AADAC, ABCD1, APOC2, APOC3]	20	80	23.3249	76.6751	[AADAC, ABCD1, APOC2, APOC3, LDLR]
GO:0006639	acylglycerol metabolic process	GO_BiologicalProcess-EBI-UniProt-GOA-ACAP-ARAP_11.07.2024_00h00	0.00390316	0.105385	2.54019e-08	3.81028e-07	[5, 6]	Group25	5.26316	5	Specific for Cluster #2	[LDLR]	[AADAC, APOC2, APOC3, CAT]	20	80	23.3249	76.6751	[AADAC, APOC2, APOC3, CAT, LDLR]
GO:0046461	neutral lipid catabolic process	GO_BiologicalProcess-EBI-UniProt-GOA-ACAP-ARAP_11.07.2024_00h00	0.00195004	0.0624014	2.54019e-08	3.81028e-07	[5, 6]	Group25	13.0435	3	Specific for Cluster #2	[]	[AADAC, APOC2, APOC3]	0	100	0	100	[AADAC, APOC2, APOC3]
GO:0046503	glycerolipid catabolic process	GO_BiologicalProcess-EBI-UniProt-GOA-ACAP-ARAP_11.07.2024_00h00	6.33953e-05	0.00481804	2.54019e-08	3.81028e-07	[5, 6]	Group25	12.8205	5	None Specific Cluster	[LDLR, PLA2G4F]	[AADAC, APOC2, APOC3]	40	60	44.7883	55.2117	[AADAC, APOC2, APOC3, LDLR, PLA2G4F]
GO:0050996	positive regulation of lipid catabolic process	GO_BiologicalProcess-EBI-UniProt-GOA-ACAP-ARAP_11.07.2024_00h00	0.000534282	0.024577	2.54019e-08	3.81028e-07	[4, 5, 6, 7]	Group25	20	3	Specific for Cluster #2	[]	[AADAC, ABCD1, APOC2]	0	100	0	100	[AADAC, ABCD1, APOC2]
GO:0030301	cholesterol transport	GO_BiologicalProcess-EBI-UniProt-GOA-ACAP-ARAP_11.07.2024_00h00	0.000889214	0.0355685	2.54019e-08	3.81028e-07	[6]	Group25	7.35294	5	Specific for Cluster #1	[LDLR, NPC1, NPC1L1]	[CD36, SCARB1]	60	40	64.6045	35.3955	[CD36, LDLR, NPC1, NPC1L1, SCARB1]
GO:0090207	regulation of triglyceride metabolic process	GO_BiologicalProcess-EBI-UniProt-GOA-ACAP-ARAP_11.07.2024_00h00	0.000305404	0.0155756	2.54019e-08	3.81028e-07	[4, 5, 6, 7, 8]	Group25	13.3333	4	Specific for Cluster #2	[LDLR]	[AADAC, APOC2, APOC3]	25	75	28.8562	71.1438	[AADAC, APOC2, APOC3, LDLR]
GO:0006641	triglyceride metabolic process	GO_BiologicalProcess-EBI-UniProt-GOA-ACAP-ARAP_11.07.2024_00h00	0.000950311	0.0361118	2.54019e-08	3.81028e-07	[6, 7]	Group25	7.24638	5	Specific for Cluster #2	[LDLR]	[AADAC, APOC2, APOC3, CAT]	20	80	23.3249	76.6751	[AADAC, APOC2, APOC3, CAT, LDLR]
GO:0046464	acylglycerol catabolic process	GO_BiologicalProcess-EBI-UniProt-GOA-ACAP-ARAP_11.07.2024_00h00	0.00195004	0.0624014	2.54019e-08	3.81028e-07	[6, 7]	Group25	13.0435	3	Specific for Cluster #2	[]	[AADAC, APOC2, APOC3]	0	100	0	100	[AADAC, APOC2, APOC3]
GO:0010896	regulation of triglyceride catabolic process	GO_BiologicalProcess-EBI-UniProt-GOA-ACAP-ARAP_11.07.2024_00h00	6.95795e-05	0.00507931	2.54019e-08	3.81028e-07	[5, 6, 7, 8, 9]	Group25	37.5	3	Specific for Cluster #2	[]	[AADAC, APOC2, APOC3]	0	100	0	100	[AADAC, APOC2, APOC3]
GO:0019433	triglyceride catabolic process	GO_BiologicalProcess-EBI-UniProt-GOA-ACAP-ARAP_11.07.2024_00h00	0.000652303	0.028049	2.54019e-08	3.81028e-07	[7, 8]	Group25	18.75	3	Specific for Cluster #2	[]	[AADAC, APOC2, APOC3]	0	100	0	100	[AADAC, APOC2, APOC3]
GO:0006790	sulfur compound metabolic process	GO_BiologicalProcess-EBI-UniProt-GOA-ACAP-ARAP_11.07.2024_00h00	1.77657e-10	2.32731e-08	3.03983e-19	8.51152e-18	[3]	Group26	7.98122	17	Specific for Cluster #1	[ACSS1, ACSS2, ELOVL1, ELOVL6, GSTP1, HMGCS1, MVD, MVK, SLC1A1, SUCLA2]	[ABCD1, ACSL6, CSAD, GSTA2, HMGCS2, MTHFR, SLC19A3]	58.8235	41.1765	63.4811	36.5189	[ABCD1, ACSL6, ACSS1, ACSS2, CSAD, ELOVL1, ELOVL6, GSTA2, GSTP1, HMGCS1, HMGCS2, MTHFR, MVD, MVK, SLC19A3, SLC1A1, SUCLA2]
GO:0043604	amide biosynthetic process	GO_BiologicalProcess-EBI-UniProt-GOA-ACAP-ARAP_11.07.2024_00h00	0.000121113	0.00775122	3.03983e-19	8.51152e-18	[3]	Group26	6.93069	7	Specific for Cluster #1	[ACSS1, ACSS2, ELOVL1, ELOVL6, SLC1A1]	[ACSL6, OTC]	71.4286	28.5714	75.26	24.74	[ACSL6, ACSS1, ACSS2, ELOVL1, ELOVL6, OTC, SLC1A1]
GO:0035383	thioester metabolic process	GO_BiologicalProcess-EBI-UniProt-GOA-ACAP-ARAP_11.07.2024_00h00	2.40761e-10	3.08175e-08	3.03983e-19	8.51152e-18	[4]	Group26	15.7143	11	Specific for Cluster #1	[ACSS1, ACSS2, ELOVL1, ELOVL6, HMGCS1, MVD, MVK, SUCLA2]	[ABCD1, ACSL6, HMGCS2]	72.7273	27.2727	76.442	23.558	[ABCD1, ACSL6, ACSS1, ACSS2, ELOVL1, ELOVL6, HMGCS1, HMGCS2, MVD, MVK, SUCLA2]
GO:0044272	sulfur compound biosynthetic process	GO_BiologicalProcess-EBI-UniProt-GOA-ACAP-ARAP_11.07.2024_00h00	2.9592e-08	3.55103e-06	3.03983e-19	8.51152e-18	[4]	Group26	10.0917	11	None Specific Cluster	[ACSS1, ACSS2, ELOVL1, ELOVL6, GSTP1, SLC1A1]	[ACSL6, CSAD, GSTA2, MTHFR, SLC19A3]	54.5455	45.4545	59.3525	40.6475	[ACSL6, ACSS1, ACSS2, CSAD, ELOVL1, ELOVL6, GSTA2, GSTP1, MTHFR, SLC19A3, SLC1A1]
GO:0035384	thioester biosynthetic process	GO_BiologicalProcess-EBI-UniProt-GOA-ACAP-ARAP_11.07.2024_00h00	1.19266e-05	0.0011211	3.03983e-19	8.51152e-18	[5]	Group26	17.8571	5	Specific for Cluster #1	[ACSS1, ACSS2, ELOVL1, ELOVL6]	[ACSL6]	80	20	82.9563	17.0437	[ACSL6, ACSS1, ACSS2, ELOVL1, ELOVL6]
GO:0006631	fatty acid metabolic process	GO_BiologicalProcess-EBI-UniProt-GOA-ACAP-ARAP_11.07.2024_00h00	1.04576e-08	1.29674e-06	3.03983e-19	8.51152e-18	[4, 5, 7]	Group26	6.11511	17	Specific for Cluster #2	[ACAT2, ELOVL1, ELOVL6, GSTP1, PLA2G4F]	[ABCD1, ACAA1, ACAT1, ACSL6, ADH5, APOC2, CROT, EHHADH, GSTA2, HACL1, HADHA, SLC27A6]	29.4118	70.5882	33.6433	66.3567	[ABCD1, ACAA1, ACAT1, ACAT2, ACSL6, ADH5, APOC2, CROT, EHHADH, ELOVL1, ELOVL6, GSTA2, GSTP1, HACL1, HADHA, PLA2G4F, SLC27A6]
GO:0033865	nucleoside bisphosphate metabolic process	GO_BiologicalProcess-EBI-UniProt-GOA-ACAP-ARAP_11.07.2024_00h00	7.53194e-12	1.00928e-09	3.03983e-19	8.51152e-18	[5, 6]	Group26	15.2941	13	Specific for Cluster #1	[ACSS1, ACSS2, ELOVL1, ELOVL6, HMGCR, HMGCS1, MVD, MVK, SUCLA2]	[ABCD1, ACSL6, CROT, HMGCS2]	69.2308	30.7692	73.2465	26.7535	[ABCD1, ACSL6, ACSS1, ACSS2, CROT, ELOVL1, ELOVL6, HMGCR, HMGCS1, HMGCS2, MVD, MVK, SUCLA2]
GO:0034032	purine nucleoside bisphosphate metabolic process	GO_BiologicalProcess-EBI-UniProt-GOA-ACAP-ARAP_11.07.2024_00h00	7.53194e-12	1.00928e-09	3.03983e-19	8.51152e-18	[4, 6, 7]	Group26	15.2941	13	Specific for Cluster #1	[ACSS1, ACSS2, ELOVL1, ELOVL6, HMGCR, HMGCS1, MVD, MVK, SUCLA2]	[ABCD1, ACSL6, CROT, HMGCS2]	69.2308	30.7692	73.2465	26.7535	[ABCD1, ACSL6, ACSS1, ACSS2, CROT, ELOVL1, ELOVL6, HMGCR, HMGCS1, HMGCS2, MVD, MVK, SUCLA2]
GO:0033866	nucleoside bisphosphate biosynthetic process	GO_BiologicalProcess-EBI-UniProt-GOA-ACAP-ARAP_11.07.2024_00h00	4.26244e-05	0.00340995	3.03983e-19	8.51152e-18	[5, 6, 7]	Group26	13.8889	5	Specific for Cluster #1	[ACSS1, ACSS2, ELOVL1, ELOVL6]	[ACSL6]	80	20	82.9563	17.0437	[ACSL6, ACSS1, ACSS2, ELOVL1, ELOVL6]
GO:0000038	very long-chain fatty acid metabolic process	GO_BiologicalProcess-EBI-UniProt-GOA-ACAP-ARAP_11.07.2024_00h00	1.42843e-05	0.00132844	3.03983e-19	8.51152e-18	[5, 6, 8]	Group26	17.2414	5	None Specific Cluster	[ELOVL1, ELOVL6]	[ABCD1, ACAA1, ACSL6]	40	60	44.7883	55.2117	[ABCD1, ACAA1, ACSL6, ELOVL1, ELOVL6]
GO:0006637	acyl-CoA metabolic process	GO_BiologicalProcess-EBI-UniProt-GOA-ACAP-ARAP_11.07.2024_00h00	2.40761e-10	3.08175e-08	3.03983e-19	8.51152e-18	[3, 5, 6, 7, 8, 9]	Group26	15.7143	11	Specific for Cluster #1	[ACSS1, ACSS2, ELOVL1, ELOVL6, HMGCS1, MVD, MVK, SUCLA2]	[ABCD1, ACSL6, HMGCS2]	72.7273	27.2727	76.442	23.558	[ABCD1, ACSL6, ACSS1, ACSS2, ELOVL1, ELOVL6, HMGCS1, HMGCS2, MVD, MVK, SUCLA2]
GO:0033559	unsaturated fatty acid metabolic process	GO_BiologicalProcess-EBI-UniProt-GOA-ACAP-ARAP_11.07.2024_00h00	0.000158317	0.00934068	3.03983e-19	8.51152e-18	[5, 6, 8]	Group26	8.10811	6	Specific for Cluster #1	[ELOVL1, ELOVL6, GSTP1, PLA2G4F]	[ABCD1, GSTA2]	66.6667	33.3333	70.8763	29.1237	[ABCD1, ELOVL1, ELOVL6, GSTA2, GSTP1, PLA2G4F]
GO:0006164	purine nucleotide biosynthetic process	GO_BiologicalProcess-EBI-UniProt-GOA-ACAP-ARAP_11.07.2024_00h00	4.9553e-06	0.000490575	3.03983e-19	8.51152e-18	[5, 6, 7, 8]	Group26	6.80272	10	None Specific Cluster	[ACSS1, ACSS2, ELOVL1, ELOVL6]	[ACSL6, AMPD3, HAAO, KMO, PRPS2, SLC25A13]	40	60	44.7883	55.2117	[ACSL6, ACSS1, ACSS2, AMPD3, ELOVL1, ELOVL6, HAAO, KMO, PRPS2, SLC25A13]
GO:0033875	ribonucleoside bisphosphate metabolic process	GO_BiologicalProcess-EBI-UniProt-GOA-ACAP-ARAP_11.07.2024_00h00	7.53194e-12	1.00928e-09	3.03983e-19	8.51152e-18	[6, 7]	Group26	15.2941	13	Specific for Cluster #1	[ACSS1, ACSS2, ELOVL1, ELOVL6, HMGCR, HMGCS1, MVD, MVK, SUCLA2]	[ABCD1, ACSL6, CROT, HMGCS2]	69.2308	30.7692	73.2465	26.7535	[ABCD1, ACSL6, ACSS1, ACSS2, CROT, ELOVL1, ELOVL6, HMGCR, HMGCS1, HMGCS2, MVD, MVK, SUCLA2]
GO:0034033	purine nucleoside bisphosphate biosynthetic process	GO_BiologicalProcess-EBI-UniProt-GOA-ACAP-ARAP_11.07.2024_00h00	4.26244e-05	0.00340995	3.03983e-19	8.51152e-18	[5, 6, 7, 8]	Group26	13.8889	5	Specific for Cluster #1	[ACSS1, ACSS2, ELOVL1, ELOVL6]	[ACSL6]	80	20	82.9563	17.0437	[ACSL6, ACSS1, ACSS2, ELOVL1, ELOVL6]
GO:0072330	monocarboxylic acid biosynthetic process	GO_BiologicalProcess-EBI-UniProt-GOA-ACAP-ARAP_11.07.2024_00h00	2.45886e-06	0.000248345	3.03983e-19	8.51152e-18	[6, 7]	Group26	7.35294	10	None Specific Cluster	[ELOVL1, ELOVL6, GSTP1, PLA2G4F]	[ABCD1, ALDH1A2, ALDH1A3, APOC2, FGFR4, RDH10]	40	60	44.7883	55.2117	[ABCD1, ALDH1A2, ALDH1A3, APOC2, ELOVL1, ELOVL6, FGFR4, GSTP1, PLA2G4F, RDH10]
GO:0006636	unsaturated fatty acid biosynthetic process	GO_BiologicalProcess-EBI-UniProt-GOA-ACAP-ARAP_11.07.2024_00h00	0.000623757	0.0274453	3.03983e-19	8.51152e-18	[5, 6, 7, 8, 9]	Group26	11.1111	4	Specific for Cluster #1	[ELOVL1, ELOVL6, PLA2G4F]	[ABCD1]	75	25	78.4967	21.5033	[ABCD1, ELOVL1, ELOVL6, PLA2G4F]
GO:0015909	long-chain fatty acid transport	GO_BiologicalProcess-EBI-UniProt-GOA-ACAP-ARAP_11.07.2024_00h00	0.00172037	0.0567721	3.03983e-19	8.51152e-18	[6, 8]	Group26	8.51064	4	Specific for Cluster #2	[PLA2G4F]	[ABCD1, CD36, SLC27A6]	25	75	28.8562	71.1438	[ABCD1, CD36, PLA2G4F, SLC27A6]
GO:0034030	ribonucleoside bisphosphate biosynthetic process	GO_BiologicalProcess-EBI-UniProt-GOA-ACAP-ARAP_11.07.2024_00h00	4.26244e-05	0.00340995	3.03983e-19	8.51152e-18	[6, 7, 8]	Group26	13.8889	5	Specific for Cluster #1	[ACSS1, ACSS2, ELOVL1, ELOVL6]	[ACSL6]	80	20	82.9563	17.0437	[ACSL6, ACSS1, ACSS2, ELOVL1, ELOVL6]
GO:0006084	acetyl-CoA metabolic process	GO_BiologicalProcess-EBI-UniProt-GOA-ACAP-ARAP_11.07.2024_00h00	4.87772e-07	5.36549e-05	3.03983e-19	8.51152e-18	[4, 6, 7, 8, 9, 10]	Group26	21.4286	6	Specific for Cluster #1	[ACSS1, ACSS2, HMGCS1, MVD, MVK]	[HMGCS2]	83.3333	16.6667	85.8838	14.1162	[ACSS1, ACSS2, HMGCS1, HMGCS2, MVD, MVK]
GO:0071616	acyl-CoA biosynthetic process	GO_BiologicalProcess-EBI-UniProt-GOA-ACAP-ARAP_11.07.2024_00h00	1.19266e-05	0.0011211	3.03983e-19	8.51152e-18	[4, 6, 7, 8, 9, 10]	Group26	17.8571	5	Specific for Cluster #1	[ACSS1, ACSS2, ELOVL1, ELOVL6]	[ACSL6]	80	20	82.9563	17.0437	[ACSL6, ACSS1, ACSS2, ELOVL1, ELOVL6]
GO:0006066	alcohol metabolic process	GO_BiologicalProcess-EBI-UniProt-GOA-ACAP-ARAP_11.07.2024_00h00	4.50106e-15	6.16646e-13	1.17025e-17	2.80859e-16	[3]	Group27	9.77778	22	Specific for Cluster #1	[DHCR24, DHCR7, FDFT1, FDPS, HMGCR, HMGCS1, IDH2, IDI1, INSIG1, LDLR, LSS, MVD, MVK, NSDHL, SQLE, TM7SF2]	[ALDH2, CAT, HMGCS2, LRAT, RDH10, RDH16]	72.7273	27.2727	76.442	23.558	[ALDH2, CAT, DHCR24, DHCR7, FDFT1, FDPS, HMGCR, HMGCS1, HMGCS2, IDH2, IDI1, INSIG1, LDLR, LRAT, LSS, MVD, MVK, NSDHL, RDH10, RDH16, SQLE, TM7SF2]
GO:0006081	cellular aldehyde metabolic process	GO_BiologicalProcess-EBI-UniProt-GOA-ACAP-ARAP_11.07.2024_00h00	2.37082e-05	0.0020389	1.17025e-17	2.80859e-16	[3]	Group27	11.3208	6	Specific for Cluster #2	[IDH2]	[ADH5, ALDH1A2, ALDH1A3, ALDH2, RDH10]	16.6667	83.3333	19.573	80.427	[ADH5, ALDH1A2, ALDH1A3, ALDH2, IDH2, RDH10]
GO:0034308	primary alcohol metabolic process	GO_BiologicalProcess-EBI-UniProt-GOA-ACAP-ARAP_11.07.2024_00h00	0.00592097	0.142103	1.17025e-17	2.80859e-16	[4]	Group27	6.06061	4	Specific for Cluster #2	[]	[ALDH2, LRAT, RDH10, RDH16]	0	100	0	100	[ALDH2, LRAT, RDH10, RDH16]
GO:0006720	isoprenoid metabolic process	GO_BiologicalProcess-EBI-UniProt-GOA-ACAP-ARAP_11.07.2024_00h00	1.36585e-13	1.85756e-11	1.17025e-17	2.80859e-16	[4, 5]	Group27	17.7215	14	Specific for Cluster #1	[FDFT1, FDPS, HMGCR, HMGCS1, IDI1, LSS, MVD, MVK]	[ALDH1A2, ALDH1A3, HMGCS2, LRAT, RDH10, RDH16]	57.1429	42.8571	61.8673	38.1327	[ALDH1A2, ALDH1A3, FDFT1, FDPS, HMGCR, HMGCS1, HMGCS2, IDI1, LRAT, LSS, MVD, MVK, RDH10, RDH16]
GO:0048864	stem cell development	GO_BiologicalProcess-EBI-UniProt-GOA-ACAP-ARAP_11.07.2024_00h00	0.0203149	0.121889	1.17025e-17	2.80859e-16	[4, 5]	Group27	5.66038	3	Specific for Cluster #2	[]	[ALDH1A2, FN1, RDH10]	0	100	0	100	[ALDH1A2, FN1, RDH10]
GO:0008299	isoprenoid biosynthetic process	GO_BiologicalProcess-EBI-UniProt-GOA-ACAP-ARAP_11.07.2024_00h00	2.98649e-17	4.24081e-15	1.17025e-17	2.80859e-16	[4, 5, 6]	Group27	44.4444	12	Specific for Cluster #1	[FDFT1, FDPS, HMGCR, HMGCS1, IDI1, LSS, MVD, MVK]	[ALDH1A2, ALDH1A3, HMGCS2, RDH10]	66.6667	33.3333	70.8763	29.1237	[ALDH1A2, ALDH1A3, FDFT1, FDPS, HMGCR, HMGCS1, HMGCS2, IDI1, LSS, MVD, MVK, RDH10]
GO:0016331	morphogenesis of embryonic epithelium	GO_BiologicalProcess-EBI-UniProt-GOA-ACAP-ARAP_11.07.2024_00h00	0.0159309	0.159309	1.17025e-17	2.80859e-16	[4, 5, 6]	Group27	4.54545	4	Specific for Cluster #2	[]	[ALDH1A2, ALDH1A3, MTHFR, RDH10]	0	100	0	100	[ALDH1A2, ALDH1A3, MTHFR, RDH10]
GO:0006721	terpenoid metabolic process	GO_BiologicalProcess-EBI-UniProt-GOA-ACAP-ARAP_11.07.2024_00h00	4.35913e-10	5.53609e-08	1.17025e-17	2.80859e-16	[5, 6]	Group27	17.8571	10	None Specific Cluster	[FDFT1, FDPS, HMGCS1, LSS]	[ALDH1A2, ALDH1A3, HMGCS2, LRAT, RDH10, RDH16]	40	60	44.7883	55.2117	[ALDH1A2, ALDH1A3, FDFT1, FDPS, HMGCS1, HMGCS2, LRAT, LSS, RDH10, RDH16]
GO:0014033	neural crest cell differentiation	GO_BiologicalProcess-EBI-UniProt-GOA-ACAP-ARAP_11.07.2024_00h00	0.0234764	0.0939057	1.17025e-17	2.80859e-16	[5, 6]	Group27	5.35714	3	Specific for Cluster #2	[]	[ALDH1A2, FN1, RDH10]	0	100	0	100	[ALDH1A2, FN1, RDH10]
GO:0014032	neural crest cell development	GO_BiologicalProcess-EBI-UniProt-GOA-ACAP-ARAP_11.07.2024_00h00	0.0183469	0.146775	1.17025e-17	2.80859e-16	[5, 6, 7]	Group27	5.88235	3	Specific for Cluster #2	[]	[ALDH1A2, FN1, RDH10]	0	100	0	100	[ALDH1A2, FN1, RDH10]
GO:0016114	terpenoid biosynthetic process	GO_BiologicalProcess-EBI-UniProt-GOA-ACAP-ARAP_11.07.2024_00h00	1.26177e-11	1.67815e-09	1.17025e-17	2.80859e-16	[5, 6, 7]	Group27	58.3333	7	None Specific Cluster	[FDPS, HMGCS1, LSS]	[ALDH1A2, ALDH1A3, HMGCS2, RDH10]	42.8571	57.1429	47.7154	52.2846	[ALDH1A2, ALDH1A3, FDPS, HMGCS1, HMGCS2, LSS, RDH10]
GO:0042574	retinal metabolic process	GO_BiologicalProcess-EBI-UniProt-GOA-ACAP-ARAP_11.07.2024_00h00	0.000200102	0.0108055	1.17025e-17	2.80859e-16	[3, 4, 8, 9]	Group27	27.2727	3	Specific for Cluster #2	[]	[ALDH1A2, ALDH1A3, RDH10]	0	100	0	100	[ALDH1A2, ALDH1A3, RDH10]
GO:0045338	farnesyl diphosphate metabolic process	GO_BiologicalProcess-EBI-UniProt-GOA-ACAP-ARAP_11.07.2024_00h00	2.05253e-07	2.36041e-05	1.17025e-17	2.80859e-16	[5, 6, 7]	Group27	66.6667	4	Specific for Cluster #1	[FDFT1, FDPS, HMGCS1]	[HMGCS2]	75	25	78.4967	21.5033	[FDFT1, FDPS, HMGCS1, HMGCS2]
GO:0042572	retinol metabolic process	GO_BiologicalProcess-EBI-UniProt-GOA-ACAP-ARAP_11.07.2024_00h00	0.00764965	0.137694	1.17025e-17	2.80859e-16	[3, 5, 8, 9]	Group27	8.10811	3	Specific for Cluster #2	[]	[LRAT, RDH10, RDH16]	0	100	0	100	[LRAT, RDH10, RDH16]
GO:0042573	retinoic acid metabolic process	GO_BiologicalProcess-EBI-UniProt-GOA-ACAP-ARAP_11.07.2024_00h00	0.000341292	0.0170646	1.17025e-17	2.80859e-16	[3, 5, 7, 8, 9]	Group27	23.0769	3	Specific for Cluster #2	[]	[ALDH1A2, ALDH1A3, RDH10]	0	100	0	100	[ALDH1A2, ALDH1A3, RDH10]
GO:0016101	diterpenoid metabolic process	GO_BiologicalProcess-EBI-UniProt-GOA-ACAP-ARAP_11.07.2024_00h00	0.000192237	0.0107653	1.17025e-17	2.80859e-16	[6, 7]	Group27	10.2041	5	Specific for Cluster #2	[]	[ALDH1A2, ALDH1A3, LRAT, RDH10, RDH16]	0	100	0	100	[ALDH1A2, ALDH1A3, LRAT, RDH10, RDH16]
GO:0072330	monocarboxylic acid biosynthetic process	GO_BiologicalProcess-EBI-UniProt-GOA-ACAP-ARAP_11.07.2024_00h00	2.45886e-06	0.000248345	1.17025e-17	2.80859e-16	[6, 7]	Group27	7.35294	10	None Specific Cluster	[ELOVL1, ELOVL6, GSTP1, PLA2G4F]	[ABCD1, ALDH1A2, ALDH1A3, APOC2, FGFR4, RDH10]	40	60	44.7883	55.2117	[ABCD1, ALDH1A2, ALDH1A3, APOC2, ELOVL1, ELOVL6, FGFR4, GSTP1, PLA2G4F, RDH10]
GO:0016102	diterpenoid biosynthetic process	GO_BiologicalProcess-EBI-UniProt-GOA-ACAP-ARAP_11.07.2024_00h00	2.52551e-05	0.00214668	1.17025e-17	2.80859e-16	[6, 7, 8]	Group27	50	3	Specific for Cluster #2	[]	[ALDH1A2, ALDH1A3, RDH10]	0	100	0	100	[ALDH1A2, ALDH1A3, RDH10]
GO:0031076	embryonic camera-type eye development	GO_BiologicalProcess-EBI-UniProt-GOA-ACAP-ARAP_11.07.2024_00h00	0.00128586	0.045005	1.17025e-17	2.80859e-16	[5, 6, 7, 8, 9]	Group27	15	3	Specific for Cluster #2	[]	[ALDH1A2, ALDH1A3, RDH10]	0	100	0	100	[ALDH1A2, ALDH1A3, RDH10]
GO:0051262	protein tetramerization	GO_BiologicalProcess-EBI-UniProt-GOA-ACAP-ARAP_11.07.2024_00h00	0.00692519	0.145429	1.17025e-17	2.80859e-16	[7]	Group27	5.7971	4	Specific for Cluster #2	[SAMHD1]	[ALDH1A2, ALDH1A3, TRPM6]	25	75	28.8562	71.1438	[ALDH1A2, ALDH1A3, SAMHD1, TRPM6]
GO:0002138	retinoic acid biosynthetic process	GO_BiologicalProcess-EBI-UniProt-GOA-ACAP-ARAP_11.07.2024_00h00	2.52551e-05	0.00214668	1.17025e-17	2.80859e-16	[4, 6, 7, 8, 9, 10]	Group27	50	3	Specific for Cluster #2	[]	[ALDH1A2, ALDH1A3, RDH10]	0	100	0	100	[ALDH1A2, ALDH1A3, RDH10]
GO:0001523	retinoid metabolic process	GO_BiologicalProcess-EBI-UniProt-GOA-ACAP-ARAP_11.07.2024_00h00	0.000157389	0.00944334	1.17025e-17	2.80859e-16	[7, 8]	Group27	10.6383	5	Specific for Cluster #2	[]	[ALDH1A2, ALDH1A3, LRAT, RDH10, RDH16]	0	100	0	100	[ALDH1A2, ALDH1A3, LRAT, RDH10, RDH16]
GO:0006066	alcohol metabolic process	GO_BiologicalProcess-EBI-UniProt-GOA-ACAP-ARAP_11.07.2024_00h00	4.50106e-15	6.16646e-13	3.5885e-23	1.04067e-21	[3]	Group28	9.77778	22	Specific for Cluster #1	[DHCR24, DHCR7, FDFT1, FDPS, HMGCR, HMGCS1, IDH2, IDI1, INSIG1, LDLR, LSS, MVD, MVK, NSDHL, SQLE, TM7SF2]	[ALDH2, CAT, HMGCS2, LRAT, RDH10, RDH16]	72.7273	27.2727	76.442	23.558	[ALDH2, CAT, DHCR24, DHCR7, FDFT1, FDPS, HMGCR, HMGCS1, HMGCS2, IDH2, IDI1, INSIG1, LDLR, LRAT, LSS, MVD, MVK, NSDHL, RDH10, RDH16, SQLE, TM7SF2]
GO:0044283	small molecule biosynthetic process	GO_BiologicalProcess-EBI-UniProt-GOA-ACAP-ARAP_11.07.2024_00h00	2.00987e-20	3.0349e-18	3.5885e-23	1.04067e-21	[3]	Group28	8.52713	33	None Specific Cluster	[DHCR24, DHCR7, ELOVL1, ELOVL6, FDFT1, FDPS, GSTP1, HMGCR, HMGCS1, IDI1, INSIG1, LSS, MVD, MVK, NSDHL, PLA2G4F, TM7SF2]	[ABCD1, ALDH18A1, ALDH1A2, ALDH1A3, APOC2, CSAD, FGFR4, HAAO, HMGCS2, KMO, MTHFR, OTC, RDH10, RGN, SLC19A3, SLC25A13]	51.5152	48.4848	56.3864	43.6136	[ABCD1, ALDH18A1, ALDH1A2, ALDH1A3, APOC2, CSAD, DHCR24, DHCR7, ELOVL1, ELOVL6, FDFT1, FDPS, FGFR4, GSTP1, HAAO, HMGCR, HMGCS1, HMGCS2, IDI1, INSIG1, KMO, LSS, MTHFR, MVD, MVK, NSDHL, OTC, PLA2G4F, RDH10, RGN, SLC19A3, SLC25A13, TM7SF2]
GO:1901617	organic hydroxy compound biosynthetic process	GO_BiologicalProcess-EBI-UniProt-GOA-ACAP-ARAP_11.07.2024_00h00	2.74905e-15	3.82118e-13	3.5885e-23	1.04067e-21	[3]	Group28	12.7517	19	Specific for Cluster #1	[ATP7A, DHCR24, DHCR7, FDFT1, FDPS, HMGCR, HMGCS1, IDI1, INSIG1, LSS, MSMO1, MVD, MVK, NSDHL, SQLE, TM7SF2]	[ALDH2, FGFR4, HMGCS2]	84.2105	15.7895	86.6483	13.3517	[ALDH2, ATP7A, DHCR24, DHCR7, FDFT1, FDPS, FGFR4, HMGCR, HMGCS1, HMGCS2, IDI1, INSIG1, LSS, MSMO1, MVD, MVK, NSDHL, SQLE, TM7SF2]
GO:0008610	lipid biosynthetic process	GO_BiologicalProcess-EBI-UniProt-GOA-ACAP-ARAP_11.07.2024_00h00	3.67417e-15	5.07035e-13	3.5885e-23	1.04067e-21	[3, 4]	Group28	6.39659	30	Specific for Cluster #1	[ACSS2, DHCR24, DHCR7, ELOVL1, ELOVL6, FDFT1, FDPS, GSTP1, HMGCR, HMGCS1, IDI1, INSIG1, LDLR, LSS, MSMO1, MVD, MVK, NSDHL, PLA2G4F, SOCS3, SQLE, TM7SF2]	[ABCD1, ACSL6, ALDH1A2, ALDH1A3, APOC2, FGFR4, HMGCS2, RDH10]	73.3333	26.6667	76.9916	23.0084	[ABCD1, ACSL6, ACSS2, ALDH1A2, ALDH1A3, APOC2, DHCR24, DHCR7, ELOVL1, ELOVL6, FDFT1, FDPS, FGFR4, GSTP1, HMGCR, HMGCS1, HMGCS2, IDI1, INSIG1, LDLR, LSS, MSMO1, MVD, MVK, NSDHL, PLA2G4F, RDH10, SOCS3, SQLE, TM7SF2]
GO:0008202	steroid metabolic process	GO_BiologicalProcess-EBI-UniProt-GOA-ACAP-ARAP_11.07.2024_00h00	6.00165e-18	8.64237e-16	3.5885e-23	1.04067e-21	[4]	Group28	12.2995	23	Specific for Cluster #1	[DHCR24, DHCR7, FDFT1, FDPS, HMGCR, HMGCS1, IDI1, INSIG1, LDLR, LSS, MSMO1, MVD, MVK, NPC1, NSDHL, SQLE, TM7SF2]	[ACAA1, AMACR, CAT, FGFR4, HMGCS2, RDH16]	73.913	26.087	77.5162	22.4838	[ACAA1, AMACR, CAT, DHCR24, DHCR7, FDFT1, FDPS, FGFR4, HMGCR, HMGCS1, HMGCS2, IDI1, INSIG1, LDLR, LSS, MSMO1, MVD, MVK, NPC1, NSDHL, RDH16, SQLE, TM7SF2]
GO:0016053	organic acid biosynthetic process	GO_BiologicalProcess-EBI-UniProt-GOA-ACAP-ARAP_11.07.2024_00h00	2.21163e-10	2.853e-08	3.5885e-23	1.04067e-21	[4]	Group28	7.87037	17	Specific for Cluster #2	[ELOVL1, ELOVL6, GSTP1, PLA2G4F]	[ABCD1, ALDH18A1, ALDH1A2, ALDH1A3, APOC2, CSAD, FGFR4, HAAO, KMO, MTHFR, OTC, RDH10, RGN]	23.5294	76.4706	27.2412	72.7588	[ABCD1, ALDH18A1, ALDH1A2, ALDH1A3, APOC2, CSAD, ELOVL1, ELOVL6, FGFR4, GSTP1, HAAO, KMO, MTHFR, OTC, PLA2G4F, RDH10, RGN]
GO:0016125	sterol metabolic process	GO_BiologicalProcess-EBI-UniProt-GOA-ACAP-ARAP_11.07.2024_00h00	8.89847e-20	1.33477e-17	3.5885e-23	1.04067e-21	[3, 5]	Group28	21.5909	19	Specific for Cluster #1	[DHCR24, DHCR7, FDFT1, FDPS, HMGCR, HMGCS1, IDI1, INSIG1, LDLR, LSS, MSMO1, MVD, MVK, NPC1, NSDHL, SQLE, TM7SF2]	[CAT, HMGCS2]	89.4737	10.5263	91.1839	8.81607	[CAT, DHCR24, DHCR7, FDFT1, FDPS, HMGCR, HMGCS1, HMGCS2, IDI1, INSIG1, LDLR, LSS, MSMO1, MVD, MVK, NPC1, NSDHL, SQLE, TM7SF2]
GO:0046165	alcohol biosynthetic process	GO_BiologicalProcess-EBI-UniProt-GOA-ACAP-ARAP_11.07.2024_00h00	5.50757e-13	7.43521e-11	3.5885e-23	1.04067e-21	[4]	Group28	16.092	14	Specific for Cluster #1	[DHCR24, DHCR7, FDFT1, FDPS, HMGCR, HMGCS1, IDI1, INSIG1, LSS, MVD, MVK, NSDHL, TM7SF2]	[HMGCS2]	92.8571	7.14286	94.0542	5.9458	[DHCR24, DHCR7, FDFT1, FDPS, HMGCR, HMGCS1, HMGCS2, IDI1, INSIG1, LSS, MVD, MVK, NSDHL, TM7SF2]
GO:1902652	secondary alcohol metabolic process	GO_BiologicalProcess-EBI-UniProt-GOA-ACAP-ARAP_11.07.2024_00h00	1.96957e-18	2.85588e-16	3.5885e-23	1.04067e-21	[4]	Group28	20.6897	18	Specific for Cluster #1	[DHCR24, DHCR7, FDFT1, FDPS, HMGCR, HMGCS1, IDH2, IDI1, INSIG1, LDLR, LSS, MVD, MVK, NSDHL, SQLE, TM7SF2]	[CAT, HMGCS2]	88.8889	11.1111	90.6843	9.31575	[CAT, DHCR24, DHCR7, FDFT1, FDPS, HMGCR, HMGCS1, HMGCS2, IDH2, IDI1, INSIG1, LDLR, LSS, MVD, MVK, NSDHL, SQLE, TM7SF2]
GO:0006694	steroid biosynthetic process	GO_BiologicalProcess-EBI-UniProt-GOA-ACAP-ARAP_11.07.2024_00h00	4.26126e-16	5.96576e-14	3.5885e-23	1.04067e-21	[4, 5]	Group28	17.3469	17	Specific for Cluster #1	[DHCR24, DHCR7, FDFT1, FDPS, HMGCR, HMGCS1, IDI1, INSIG1, LSS, MSMO1, MVD, MVK, NSDHL, SQLE, TM7SF2]	[FGFR4, HMGCS2]	88.2353	11.7647	90.1245	9.87546	[DHCR24, DHCR7, FDFT1, FDPS, FGFR4, HMGCR, HMGCS1, HMGCS2, IDI1, INSIG1, LSS, MSMO1, MVD, MVK, NSDHL, SQLE, TM7SF2]
GO:0006720	isoprenoid metabolic process	GO_BiologicalProcess-EBI-UniProt-GOA-ACAP-ARAP_11.07.2024_00h00	1.36585e-13	1.85756e-11	3.5885e-23	1.04067e-21	[4, 5]	Group28	17.7215	14	Specific for Cluster #1	[FDFT1, FDPS, HMGCR, HMGCS1, IDI1, LSS, MVD, MVK]	[ALDH1A2, ALDH1A3, HMGCS2, LRAT, RDH10, RDH16]	57.1429	42.8571	61.8673	38.1327	[ALDH1A2, ALDH1A3, FDFT1, FDPS, HMGCR, HMGCS1, HMGCS2, IDI1, LRAT, LSS, MVD, MVK, RDH10, RDH16]
GO:0008203	cholesterol metabolic process	GO_BiologicalProcess-EBI-UniProt-GOA-ACAP-ARAP_11.07.2024_00h00	1.40277e-17	2.00597e-15	3.5885e-23	1.04067e-21	[4, 5, 6]	Group28	20.9877	17	Specific for Cluster #1	[DHCR24, DHCR7, FDFT1, FDPS, HMGCR, HMGCS1, IDI1, INSIG1, LDLR, LSS, MVD, MVK, NSDHL, SQLE, TM7SF2]	[CAT, HMGCS2]	88.2353	11.7647	90.1245	9.87546	[CAT, DHCR24, DHCR7, FDFT1, FDPS, HMGCR, HMGCS1, HMGCS2, IDI1, INSIG1, LDLR, LSS, MVD, MVK, NSDHL, SQLE, TM7SF2]
GO:0008299	isoprenoid biosynthetic process	GO_BiologicalProcess-EBI-UniProt-GOA-ACAP-ARAP_11.07.2024_00h00	2.98649e-17	4.24081e-15	3.5885e-23	1.04067e-21	[4, 5, 6]	Group28	44.4444	12	Specific for Cluster #1	[FDFT1, FDPS, HMGCR, HMGCS1, IDI1, LSS, MVD, MVK]	[ALDH1A2, ALDH1A3, HMGCS2, RDH10]	66.6667	33.3333	70.8763	29.1237	[ALDH1A2, ALDH1A3, FDFT1, FDPS, HMGCR, HMGCS1, HMGCS2, IDI1, LSS, MVD, MVK, RDH10]
GO:0016126	sterol biosynthetic process	GO_BiologicalProcess-EBI-UniProt-GOA-ACAP-ARAP_11.07.2024_00h00	6.11014e-22	9.28741e-20	3.5885e-23	1.04067e-21	[4, 5, 6]	Group28	41.0256	16	Specific for Cluster #1	[DHCR24, DHCR7, FDFT1, FDPS, HMGCR, HMGCS1, IDI1, INSIG1, LSS, MSMO1, MVD, MVK, NSDHL, SQLE, TM7SF2]	[HMGCS2]	93.75	6.25	94.8058	5.19421	[DHCR24, DHCR7, FDFT1, FDPS, HMGCR, HMGCS1, HMGCS2, IDI1, INSIG1, LSS, MSMO1, MVD, MVK, NSDHL, SQLE, TM7SF2]
GO:1902653	secondary alcohol biosynthetic process	GO_BiologicalProcess-EBI-UniProt-GOA-ACAP-ARAP_11.07.2024_00h00	6.24032e-19	9.11086e-17	3.5885e-23	1.04067e-21	[5]	Group28	38.8889	14	Specific for Cluster #1	[DHCR24, DHCR7, FDFT1, FDPS, HMGCR, HMGCS1, IDI1, INSIG1, LSS, MVD, MVK, NSDHL, TM7SF2]	[HMGCS2]	92.8571	7.14286	94.0542	5.9458	[DHCR24, DHCR7, FDFT1, FDPS, HMGCR, HMGCS1, HMGCS2, IDI1, INSIG1, LSS, MVD, MVK, NSDHL, TM7SF2]
GO:0006721	terpenoid metabolic process	GO_BiologicalProcess-EBI-UniProt-GOA-ACAP-ARAP_11.07.2024_00h00	4.35913e-10	5.53609e-08	3.5885e-23	1.04067e-21	[5, 6]	Group28	17.8571	10	None Specific Cluster	[FDFT1, FDPS, HMGCS1, LSS]	[ALDH1A2, ALDH1A3, HMGCS2, LRAT, RDH10, RDH16]	40	60	44.7883	55.2117	[ALDH1A2, ALDH1A3, FDFT1, FDPS, HMGCS1, HMGCS2, LRAT, LSS, RDH10, RDH16]
GO:0046394	carboxylic acid biosynthetic process	GO_BiologicalProcess-EBI-UniProt-GOA-ACAP-ARAP_11.07.2024_00h00	1.53061e-09	1.92856e-07	3.5885e-23	1.04067e-21	[5, 6]	Group28	7.51174	16	Specific for Cluster #2	[ELOVL1, ELOVL6, GSTP1, PLA2G4F]	[ABCD1, ALDH18A1, ALDH1A2, ALDH1A3, APOC2, FGFR4, HAAO, KMO, MTHFR, OTC, RDH10, RGN]	25	75	28.8562	71.1438	[ABCD1, ALDH18A1, ALDH1A2, ALDH1A3, APOC2, ELOVL1, ELOVL6, FGFR4, GSTP1, HAAO, KMO, MTHFR, OTC, PLA2G4F, RDH10, RGN]
GO:0006695	cholesterol biosynthetic process	GO_BiologicalProcess-EBI-UniProt-GOA-ACAP-ARAP_11.07.2024_00h00	6.24032e-19	9.11086e-17	3.5885e-23	1.04067e-21	[5, 6, 7]	Group28	38.8889	14	Specific for Cluster #1	[DHCR24, DHCR7, FDFT1, FDPS, HMGCR, HMGCS1, IDI1, INSIG1, LSS, MVD, MVK, NSDHL, TM7SF2]	[HMGCS2]	92.8571	7.14286	94.0542	5.9458	[DHCR24, DHCR7, FDFT1, FDPS, HMGCR, HMGCS1, HMGCS2, IDI1, INSIG1, LSS, MVD, MVK, NSDHL, TM7SF2]
GO:0016114	terpenoid biosynthetic process	GO_BiologicalProcess-EBI-UniProt-GOA-ACAP-ARAP_11.07.2024_00h00	1.26177e-11	1.67815e-09	3.5885e-23	1.04067e-21	[5, 6, 7]	Group28	58.3333	7	None Specific Cluster	[FDPS, HMGCS1, LSS]	[ALDH1A2, ALDH1A3, HMGCS2, RDH10]	42.8571	57.1429	47.7154	52.2846	[ALDH1A2, ALDH1A3, FDPS, HMGCS1, HMGCS2, LSS, RDH10]
GO:0045338	farnesyl diphosphate metabolic process	GO_BiologicalProcess-EBI-UniProt-GOA-ACAP-ARAP_11.07.2024_00h00	2.05253e-07	2.36041e-05	3.5885e-23	1.04067e-21	[5, 6, 7]	Group28	66.6667	4	Specific for Cluster #1	[FDFT1, FDPS, HMGCS1]	[HMGCS2]	75	25	78.4967	21.5033	[FDFT1, FDPS, HMGCS1, HMGCS2]
GO:0016101	diterpenoid metabolic process	GO_BiologicalProcess-EBI-UniProt-GOA-ACAP-ARAP_11.07.2024_00h00	0.000192237	0.0107653	3.5885e-23	1.04067e-21	[6, 7]	Group28	10.2041	5	Specific for Cluster #2	[]	[ALDH1A2, ALDH1A3, LRAT, RDH10, RDH16]	0	100	0	100	[ALDH1A2, ALDH1A3, LRAT, RDH10, RDH16]
GO:0072330	monocarboxylic acid biosynthetic process	GO_BiologicalProcess-EBI-UniProt-GOA-ACAP-ARAP_11.07.2024_00h00	2.45886e-06	0.000248345	3.5885e-23	1.04067e-21	[6, 7]	Group28	7.35294	10	None Specific Cluster	[ELOVL1, ELOVL6, GSTP1, PLA2G4F]	[ABCD1, ALDH1A2, ALDH1A3, APOC2, FGFR4, RDH10]	40	60	44.7883	55.2117	[ABCD1, ALDH1A2, ALDH1A3, APOC2, ELOVL1, ELOVL6, FGFR4, GSTP1, PLA2G4F, RDH10]
GO:0006084	acetyl-CoA metabolic process	GO_BiologicalProcess-EBI-UniProt-GOA-ACAP-ARAP_11.07.2024_00h00	4.87772e-07	5.36549e-05	3.5885e-23	1.04067e-21	[4, 6, 7, 8, 9, 10]	Group28	21.4286	6	Specific for Cluster #1	[ACSS1, ACSS2, HMGCS1, MVD, MVK]	[HMGCS2]	83.3333	16.6667	85.8838	14.1162	[ACSS1, ACSS2, HMGCS1, HMGCS2, MVD, MVK]
GO:0001523	retinoid metabolic process	GO_BiologicalProcess-EBI-UniProt-GOA-ACAP-ARAP_11.07.2024_00h00	0.000157389	0.00944334	3.5885e-23	1.04067e-21	[7, 8]	Group28	10.6383	5	Specific for Cluster #2	[]	[ALDH1A2, ALDH1A3, LRAT, RDH10, RDH16]	0	100	0	100	[ALDH1A2, ALDH1A3, LRAT, RDH10, RDH16]
GO:0006082	organic acid metabolic process	GO_BiologicalProcess-EBI-UniProt-GOA-ACAP-ARAP_11.07.2024_00h00	5.59552e-19	8.22541e-17	4.41589e-19	1.19229e-17	[3]	Group29	6.12245	39	Specific for Cluster #2	[ACAT2, ACSS1, ELOVL1, ELOVL6, GPT2, GSTP1, IDH2, NOS2, PKM, PLA2G4F, SLC4A4]	[ABCD1, ACAA1, ACAD8, ACAT1, ACSL6, ADH5, ALDH18A1, ALDH1A2, ALDH1A3, AMACR, APOC2, CROT, CSAD, DDO, EHHADH, FGFR4, GSTA2, HAAO, HACL1, HADHA, KMO, MTHFR, OTC, PFKM, PFKP, RDH10, RGN, SLC27A6]	28.2051	71.7949	32.3426	67.6574	[ABCD1, ACAA1, ACAD8, ACAT1, ACAT2, ACSL6, ACSS1, ADH5, ALDH18A1, ALDH1A2, ALDH1A3, AMACR, APOC2, CROT, CSAD, DDO, EHHADH, ELOVL1, ELOVL6, FGFR4, GPT2, GSTA2, GSTP1, HAAO, HACL1, HADHA, IDH2, KMO, MTHFR, NOS2, OTC, PFKM, PFKP, PKM, PLA2G4F, RDH10, RGN, SLC27A6, SLC4A4]
GO:0044282	small molecule catabolic process	GO_BiologicalProcess-EBI-UniProt-GOA-ACAP-ARAP_11.07.2024_00h00	3.0733e-11	4.05676e-09	4.41589e-19	1.19229e-17	[3]	Group29	7.63052	19	Specific for Cluster #2	[ACAT2, GPT2, NOS2, PKM]	[ABCD1, ACAA1, ACAD8, ACAT1, ADH5, ALDH2, CROT, DDO, EHHADH, HAAO, HACL1, HADHA, KMO, PFKM, PFKP]	21.0526	78.9474	24.4989	75.5011	[ABCD1, ACAA1, ACAD8, ACAT1, ACAT2, ADH5, ALDH2, CROT, DDO, EHHADH, GPT2, HAAO, HACL1, HADHA, KMO, NOS2, PFKM, PFKP, PKM]
GO:0009063	amino acid catabolic process	GO_BiologicalProcess-EBI-UniProt-GOA-ACAP-ARAP_11.07.2024_00h00	5.03409e-05	0.00392659	4.41589e-19	1.19229e-17	[3, 4]	Group29	7.95455	7	Specific for Cluster #2	[GPT2, NOS2]	[ACAD8, DDO, ENOSF1, HAAO, KMO]	28.5714	71.4286	32.7381	67.2619	[ACAD8, DDO, ENOSF1, GPT2, HAAO, KMO, NOS2]
GO:0016054	organic acid catabolic process	GO_BiologicalProcess-EBI-UniProt-GOA-ACAP-ARAP_11.07.2024_00h00	1.44066e-08	1.77201e-06	4.41589e-19	1.19229e-17	[4]	Group29	7.6087	14	Specific for Cluster #2	[ACAT2, GPT2, NOS2]	[ABCD1, ACAA1, ACAD8, ACAT1, CROT, DDO, EHHADH, HAAO, HACL1, HADHA, KMO]	21.4286	78.5714	24.9169	75.0831	[ABCD1, ACAA1, ACAD8, ACAT1, ACAT2, CROT, DDO, EHHADH, GPT2, HAAO, HACL1, HADHA, KMO, NOS2]
GO:0043436	oxoacid metabolic process	GO_BiologicalProcess-EBI-UniProt-GOA-ACAP-ARAP_11.07.2024_00h00	3.40549e-19	5.04013e-17	4.41589e-19	1.19229e-17	[4]	Group29	6.21019	39	Specific for Cluster #2	[ACAT2, ACSS1, ELOVL1, ELOVL6, GPT2, GSTP1, IDH2, NOS2, PKM, PLA2G4F, SLC4A4]	[ABCD1, ACAA1, ACAD8, ACAT1, ACSL6, ADH5, ALDH18A1, ALDH1A2, ALDH1A3, AMACR, APOC2, CROT, CSAD, DDO, EHHADH, FGFR4, GSTA2, HAAO, HACL1, HADHA, KMO, MTHFR, OTC, PFKM, PFKP, RDH10, RGN, SLC27A6]	28.2051	71.7949	32.3426	67.6574	[ABCD1, ACAA1, ACAD8, ACAT1, ACAT2, ACSL6, ACSS1, ADH5, ALDH18A1, ALDH1A2, ALDH1A3, AMACR, APOC2, CROT, CSAD, DDO, EHHADH, ELOVL1, ELOVL6, FGFR4, GPT2, GSTA2, GSTP1, HAAO, HACL1, HADHA, IDH2, KMO, MTHFR, NOS2, OTC, PFKM, PFKP, PKM, PLA2G4F, RDH10, RGN, SLC27A6, SLC4A4]
GO:1901605	alpha-amino acid metabolic process	GO_BiologicalProcess-EBI-UniProt-GOA-ACAP-ARAP_11.07.2024_00h00	5.51099e-05	0.00424346	4.41589e-19	1.19229e-17	[3, 4, 6]	Group29	5.76923	9	Specific for Cluster #2	[GPT2, NOS2]	[ACAD8, ALDH18A1, DDO, HAAO, KMO, MTHFR, OTC]	22.2222	77.7778	25.7974	74.2026	[ACAD8, ALDH18A1, DDO, GPT2, HAAO, KMO, MTHFR, NOS2, OTC]
GO:0006638	neutral lipid metabolic process	GO_BiologicalProcess-EBI-UniProt-GOA-ACAP-ARAP_11.07.2024_00h00	0.00390316	0.105385	4.41589e-19	1.19229e-17	[4, 5]	Group29	5.26316	5	Specific for Cluster #2	[LDLR]	[AADAC, APOC2, APOC3, CAT]	20	80	23.3249	76.6751	[AADAC, APOC2, APOC3, CAT, LDLR]
GO:0030258	lipid modification	GO_BiologicalProcess-EBI-UniProt-GOA-ACAP-ARAP_11.07.2024_00h00	4.49894e-05	0.00355417	4.41589e-19	1.19229e-17	[4, 5]	Group29	5.92105	9	Specific for Cluster #2	[ACAT2]	[ABCD1, ACAA1, ACAT1, ADH5, CROT, EHHADH, HACL1, HADHA]	11.1111	88.8889	13.2021	86.7979	[ABCD1, ACAA1, ACAT1, ACAT2, ADH5, CROT, EHHADH, HACL1, HADHA]
GO:0044242	cellular lipid catabolic process	GO_BiologicalProcess-EBI-UniProt-GOA-ACAP-ARAP_11.07.2024_00h00	2.20651e-08	2.66987e-06	4.41589e-19	1.19229e-17	[4, 5]	Group29	8.125	13	Specific for Cluster #2	[ACAT2, LDLR, PLA2G4F]	[AADAC, ABCD1, ACAA1, ACAT1, APOC2, APOC3, CROT, EHHADH, HACL1, HADHA]	23.0769	76.9231	26.7423	73.2577	[AADAC, ABCD1, ACAA1, ACAT1, ACAT2, APOC2, APOC3, CROT, EHHADH, HACL1, HADHA, LDLR, PLA2G4F]
GO:0045834	positive regulation of lipid metabolic process	GO_BiologicalProcess-EBI-UniProt-GOA-ACAP-ARAP_11.07.2024_00h00	0.00765366	0.130112	4.41589e-19	1.19229e-17	[3, 4, 5, 6]	Group29	5.6338	4	Specific for Cluster #2	[LDLR]	[AADAC, ABCD1, APOC2]	25	75	28.8562	71.1438	[AADAC, ABCD1, APOC2, LDLR]
GO:0019752	carboxylic acid metabolic process	GO_BiologicalProcess-EBI-UniProt-GOA-ACAP-ARAP_11.07.2024_00h00	1.94172e-19	2.89316e-17	4.41589e-19	1.19229e-17	[5]	Group29	6.31068	39	Specific for Cluster #2	[ACAT2, ACSS1, ELOVL1, ELOVL6, GPT2, GSTP1, IDH2, NOS2, PKM, PLA2G4F, SLC4A4]	[ABCD1, ACAA1, ACAD8, ACAT1, ACSL6, ADH5, ALDH18A1, ALDH1A2, ALDH1A3, AMACR, APOC2, CROT, CSAD, DDO, EHHADH, FGFR4, GSTA2, HAAO, HACL1, HADHA, KMO, MTHFR, OTC, PFKM, PFKP, RDH10, RGN, SLC27A6]	28.2051	71.7949	32.3426	67.6574	[ABCD1, ACAA1, ACAD8, ACAT1, ACAT2, ACSL6, ACSS1, ADH5, ALDH18A1, ALDH1A2, ALDH1A3, AMACR, APOC2, CROT, CSAD, DDO, EHHADH, ELOVL1, ELOVL6, FGFR4, GPT2, GSTA2, GSTP1, HAAO, HACL1, HADHA, IDH2, KMO, MTHFR, NOS2, OTC, PFKM, PFKP, PKM, PLA2G4F, RDH10, RGN, SLC27A6, SLC4A4]
GO:0050994	regulation of lipid catabolic process	GO_BiologicalProcess-EBI-UniProt-GOA-ACAP-ARAP_11.07.2024_00h00	2.00791e-05	0.00176696	4.41589e-19	1.19229e-17	[4, 5, 6]	Group29	16.129	5	Specific for Cluster #2	[LDLR]	[AADAC, ABCD1, APOC2, APOC3]	20	80	23.3249	76.6751	[AADAC, ABCD1, APOC2, APOC3, LDLR]
GO:0006631	fatty acid metabolic process	GO_BiologicalProcess-EBI-UniProt-GOA-ACAP-ARAP_11.07.2024_00h00	1.04576e-08	1.29674e-06	4.41589e-19	1.19229e-17	[4, 5, 7]	Group29	6.11511	17	Specific for Cluster #2	[ACAT2, ELOVL1, ELOVL6, GSTP1, PLA2G4F]	[ABCD1, ACAA1, ACAT1, ACSL6, ADH5, APOC2, CROT, EHHADH, GSTA2, HACL1, HADHA, SLC27A6]	29.4118	70.5882	33.6433	66.3567	[ABCD1, ACAA1, ACAT1, ACAT2, ACSL6, ADH5, APOC2, CROT, EHHADH, ELOVL1, ELOVL6, GSTA2, GSTP1, HACL1, HADHA, PLA2G4F, SLC27A6]
GO:0006639	acylglycerol metabolic process	GO_BiologicalProcess-EBI-UniProt-GOA-ACAP-ARAP_11.07.2024_00h00	0.00390316	0.105385	4.41589e-19	1.19229e-17	[5, 6]	Group29	5.26316	5	Specific for Cluster #2	[LDLR]	[AADAC, APOC2, APOC3, CAT]	20	80	23.3249	76.6751	[AADAC, APOC2, APOC3, CAT, LDLR]
GO:0034440	lipid oxidation	GO_BiologicalProcess-EBI-UniProt-GOA-ACAP-ARAP_11.07.2024_00h00	2.42541e-07	2.76497e-05	4.41589e-19	1.19229e-17	[5, 6]	Group29	11.1111	9	Specific for Cluster #2	[ACAT2]	[ABCD1, ACAA1, ACAT1, ADH5, CROT, EHHADH, HACL1, HADHA]	11.1111	88.8889	13.2021	86.7979	[ABCD1, ACAA1, ACAT1, ACAT2, ADH5, CROT, EHHADH, HACL1, HADHA]
GO:0046395	carboxylic acid catabolic process	GO_BiologicalProcess-EBI-UniProt-GOA-ACAP-ARAP_11.07.2024_00h00	1.44066e-08	1.77201e-06	4.41589e-19	1.19229e-17	[5, 6]	Group29	7.6087	14	Specific for Cluster #2	[ACAT2, GPT2, NOS2]	[ABCD1, ACAA1, ACAD8, ACAT1, CROT, DDO, EHHADH, HAAO, HACL1, HADHA, KMO]	21.4286	78.5714	24.9169	75.0831	[ABCD1, ACAA1, ACAD8, ACAT1, ACAT2, CROT, DDO, EHHADH, GPT2, HAAO, HACL1, HADHA, KMO, NOS2]
GO:0046503	glycerolipid catabolic process	GO_BiologicalProcess-EBI-UniProt-GOA-ACAP-ARAP_11.07.2024_00h00	6.33953e-05	0.00481804	4.41589e-19	1.19229e-17	[5, 6]	Group29	12.8205	5	None Specific Cluster	[LDLR, PLA2G4F]	[AADAC, APOC2, APOC3]	40	60	44.7883	55.2117	[AADAC, APOC2, APOC3, LDLR, PLA2G4F]
GO:1901606	alpha-amino acid catabolic process	GO_BiologicalProcess-EBI-UniProt-GOA-ACAP-ARAP_11.07.2024_00h00	0.000197226	0.0108474	4.41589e-19	1.19229e-17	[4, 5, 6, 7]	Group29	7.79221	6	Specific for Cluster #2	[GPT2, NOS2]	[ACAD8, DDO, HAAO, KMO]	33.3333	66.6667	37.8267	62.1733	[ACAD8, DDO, GPT2, HAAO, KMO, NOS2]
GO:0032787	monocarboxylic acid metabolic process	GO_BiologicalProcess-EBI-UniProt-GOA-ACAP-ARAP_11.07.2024_00h00	2.55485e-16	3.60234e-14	4.41589e-19	1.19229e-17	[6]	Group29	7.05882	30	Specific for Cluster #2	[ACAT2, ACSS1, ELOVL1, ELOVL6, GSTP1, IDH2, PKM, PLA2G4F, SLC4A4]	[ABCD1, ACAA1, ACAT1, ACSL6, ADH5, ALDH1A2, ALDH1A3, AMACR, APOC2, CROT, EHHADH, FGFR4, GSTA2, HAAO, HACL1, HADHA, KMO, PFKM, PFKP, RDH10, SLC27A6]	30	70	34.275	65.725	[ABCD1, ACAA1, ACAT1, ACAT2, ACSL6, ACSS1, ADH5, ALDH1A2, ALDH1A3, AMACR, APOC2, CROT, EHHADH, ELOVL1, ELOVL6, FGFR4, GSTA2, GSTP1, HAAO, HACL1, HADHA, IDH2, KMO, PFKM, PFKP, PKM, PLA2G4F, RDH10, SLC27A6, SLC4A4]
GO:0090207	regulation of triglyceride metabolic process	GO_BiologicalProcess-EBI-UniProt-GOA-ACAP-ARAP_11.07.2024_00h00	0.000305404	0.0155756	4.41589e-19	1.19229e-17	[4, 5, 6, 7, 8]	Group29	13.3333	4	Specific for Cluster #2	[LDLR]	[AADAC, APOC2, APOC3]	25	75	28.8562	71.1438	[AADAC, APOC2, APOC3, LDLR]
GO:0000038	very long-chain fatty acid metabolic process	GO_BiologicalProcess-EBI-UniProt-GOA-ACAP-ARAP_11.07.2024_00h00	1.42843e-05	0.00132844	4.41589e-19	1.19229e-17	[5, 6, 8]	Group29	17.2414	5	None Specific Cluster	[ELOVL1, ELOVL6]	[ABCD1, ACAA1, ACSL6]	40	60	44.7883	55.2117	[ABCD1, ACAA1, ACSL6, ELOVL1, ELOVL6]
GO:0001676	long-chain fatty acid metabolic process	GO_BiologicalProcess-EBI-UniProt-GOA-ACAP-ARAP_11.07.2024_00h00	0.000426752	0.0204841	4.41589e-19	1.19229e-17	[5, 6, 8]	Group29	8.62069	5	Specific for Cluster #2	[GSTP1]	[ABCD1, ACSL6, HACL1, SLC27A6]	20	80	23.3249	76.6751	[ABCD1, ACSL6, GSTP1, HACL1, SLC27A6]
GO:0033559	unsaturated fatty acid metabolic process	GO_BiologicalProcess-EBI-UniProt-GOA-ACAP-ARAP_11.07.2024_00h00	0.000158317	0.00934068	4.41589e-19	1.19229e-17	[5, 6, 8]	Group29	8.10811	6	Specific for Cluster #1	[ELOVL1, ELOVL6, GSTP1, PLA2G4F]	[ABCD1, GSTA2]	66.6667	33.3333	70.8763	29.1237	[ABCD1, ELOVL1, ELOVL6, GSTA2, GSTP1, PLA2G4F]
GO:0006641	triglyceride metabolic process	GO_BiologicalProcess-EBI-UniProt-GOA-ACAP-ARAP_11.07.2024_00h00	0.000950311	0.0361118	4.41589e-19	1.19229e-17	[6, 7]	Group29	7.24638	5	Specific for Cluster #2	[LDLR]	[AADAC, APOC2, APOC3, CAT]	20	80	23.3249	76.6751	[AADAC, APOC2, APOC3, CAT, LDLR]
GO:0009062	fatty acid catabolic process	GO_BiologicalProcess-EBI-UniProt-GOA-ACAP-ARAP_11.07.2024_00h00	1.75434e-06	0.000182451	4.41589e-19	1.19229e-17	[5, 6, 7, 8]	Group29	10.5263	8	Specific for Cluster #2	[ACAT2]	[ABCD1, ACAA1, ACAT1, CROT, EHHADH, HACL1, HADHA]	12.5	87.5	14.8088	85.1912	[ABCD1, ACAA1, ACAT1, ACAT2, CROT, EHHADH, HACL1, HADHA]
GO:0019395	fatty acid oxidation	GO_BiologicalProcess-EBI-UniProt-GOA-ACAP-ARAP_11.07.2024_00h00	9.7251e-08	1.15729e-05	4.41589e-19	1.19229e-17	[5, 6, 7, 8]	Group29	12.3288	9	Specific for Cluster #2	[ACAT2]	[ABCD1, ACAA1, ACAT1, ADH5, CROT, EHHADH, HACL1, HADHA]	11.1111	88.8889	13.2021	86.7979	[ABCD1, ACAA1, ACAT1, ACAT2, ADH5, CROT, EHHADH, HACL1, HADHA]
GO:0072329	monocarboxylic acid catabolic process	GO_BiologicalProcess-EBI-UniProt-GOA-ACAP-ARAP_11.07.2024_00h00	6.33523e-06	0.000614518	4.41589e-19	1.19229e-17	[6, 7]	Group29	8.88889	8	Specific for Cluster #2	[ACAT2]	[ABCD1, ACAA1, ACAT1, CROT, EHHADH, HACL1, HADHA]	12.5	87.5	14.8088	85.1912	[ABCD1, ACAA1, ACAT1, ACAT2, CROT, EHHADH, HACL1, HADHA]
GO:0006635	fatty acid beta-oxidation	GO_BiologicalProcess-EBI-UniProt-GOA-ACAP-ARAP_11.07.2024_00h00	1.68438e-06	0.00017686	4.41589e-19	1.19229e-17	[6, 7, 8, 9]	Group29	13.2075	7	Specific for Cluster #2	[ACAT2]	[ABCD1, ACAA1, ACAT1, CROT, EHHADH, HADHA]	14.2857	85.7143	16.8608	83.1392	[ABCD1, ACAA1, ACAT1, ACAT2, CROT, EHHADH, HADHA]
GO:0003333	amino acid transmembrane transport	GO_BiologicalProcess-EBI-UniProt-GOA-ACAP-ARAP_11.07.2024_00h00	3.55139e-06	0.000355139	4.6603e-15	1.07187e-13	[3, 5]	Group30	8.10811	9	Specific for Cluster #1	[SLC1A1, SLC3A1, SLC3A2, SLC6A19, SLC6A8]	[SLC25A13, SLC38A11, SLC38A3, SLC38A7]	55.5556	44.4444	60.3335	39.6665	[SLC1A1, SLC25A13, SLC38A11, SLC38A3, SLC38A7, SLC3A1, SLC3A2, SLC6A19, SLC6A8]
GO:0015695	organic cation transport	GO_BiologicalProcess-EBI-UniProt-GOA-ACAP-ARAP_11.07.2024_00h00	6.69747e-05	0.0050231	4.6603e-15	1.07187e-13	[4]	Group30	7.6087	7	None Specific Cluster	[SLC1A1, SLC3A2, SLC44A4]	[SLC19A3, SLC22A16, SLC38A3, SLC38A7]	42.8571	57.1429	47.7154	52.2846	[SLC19A3, SLC1A1, SLC22A16, SLC38A3, SLC38A7, SLC3A2, SLC44A4]
GO:0072348	sulfur compound transport	GO_BiologicalProcess-EBI-UniProt-GOA-ACAP-ARAP_11.07.2024_00h00	1.89373e-05	0.00172329	4.6603e-15	1.07187e-13	[4]	Group30	11.7647	6	Specific for Cluster #1	[SLC1A1, SLC3A1, SLC3A2, SLC44A4]	[ABCD1, SLC19A3]	66.6667	33.3333	70.8763	29.1237	[ABCD1, SLC19A3, SLC1A1, SLC3A1, SLC3A2, SLC44A4]
GO:0005319	lipid transporter activity	GO_BiologicalProcess-EBI-UniProt-GOA-ACAP-ARAP_11.07.2024_00h00	0.000113416	0.00748542	4.6603e-15	1.07187e-13	[5]	Group30	5.97015	8	Specific for Cluster #1	[NPC1, NPC1L1, PITPNM2, SLC10A2, SLC5A8, SLCO4A1]	[ABCD1, SLC27A6]	75	25	78.4967	21.5033	[ABCD1, NPC1, NPC1L1, PITPNM2, SLC10A2, SLC27A6, SLC5A8, SLCO4A1]
GO:0005342	organic acid transmembrane transporter activity	GO_BiologicalProcess-EBI-UniProt-GOA-ACAP-ARAP_11.07.2024_00h00	2.82637e-07	3.16554e-05	4.6603e-15	1.07187e-13	[4, 6]	Group30	7.22892	12	None Specific Cluster	[SLC10A2, SLC1A1, SLC3A2, SLC5A8, SLC6A8]	[ABCC2, ABCD1, SLC25A13, SLC27A6, SLC38A11, SLC38A3, SLC38A7]	41.6667	58.3333	46.4998	53.5002	[ABCC2, ABCD1, SLC10A2, SLC1A1, SLC25A13, SLC27A6, SLC38A11, SLC38A3, SLC38A7, SLC3A2, SLC5A8, SLC6A8]
GO:0015101	organic cation transmembrane transporter activity	GO_BiologicalProcess-EBI-UniProt-GOA-ACAP-ARAP_11.07.2024_00h00	1.9348e-05	0.00174132	4.6603e-15	1.07187e-13	[4, 5, 6]	Group30	9.21053	7	None Specific Cluster	[SLC1A1, SLC3A2, SLC44A4]	[SLC19A3, SLC22A16, SLC38A3, SLC38A7]	42.8571	57.1429	47.7154	52.2846	[SLC19A3, SLC1A1, SLC22A16, SLC38A3, SLC38A7, SLC3A2, SLC44A4]
GO:0015171	amino acid transmembrane transporter activity	GO_BiologicalProcess-EBI-UniProt-GOA-ACAP-ARAP_11.07.2024_00h00	9.4851e-06	0.000901084	4.6603e-15	1.07187e-13	[4, 6]	Group30	8.42105	8	None Specific Cluster	[SLC1A1, SLC3A2, SLC6A19, SLC6A8]	[SLC25A13, SLC38A11, SLC38A3, SLC38A7]	50	50	54.8902	45.1098	[SLC1A1, SLC25A13, SLC38A11, SLC38A3, SLC38A7, SLC3A2, SLC6A19, SLC6A8]
GO:0015804	neutral amino acid transport	GO_BiologicalProcess-EBI-UniProt-GOA-ACAP-ARAP_11.07.2024_00h00	4.54817e-07	5.04847e-05	4.6603e-15	1.07187e-13	[5]	Group30	15.9091	7	Specific for Cluster #1	[SLC1A1, SLC3A1, SLC3A2, SLC6A19]	[SLC25A13, SLC38A3, SLC38A7]	57.1429	42.8571	61.8673	38.1327	[SLC1A1, SLC25A13, SLC38A3, SLC38A7, SLC3A1, SLC3A2, SLC6A19]
GO:0042887	amide transmembrane transporter activity	GO_BiologicalProcess-EBI-UniProt-GOA-ACAP-ARAP_11.07.2024_00h00	0.0038346	0.107369	4.6603e-15	1.07187e-13	[4, 6]	Group30	10.3448	3	Specific for Cluster #2	[]	[ABCD1, SLC38A3, SLC38A7]	0	100	0	100	[ABCD1, SLC38A3, SLC38A7]
GO:0098661	inorganic anion transmembrane transport	GO_BiologicalProcess-EBI-UniProt-GOA-ACAP-ARAP_11.07.2024_00h00	6.95623e-05	0.00514761	4.6603e-15	1.07187e-13	[4, 5, 6]	Group30	6.4	8	Specific for Cluster #1	[CLCA4, SLC1A1, SLC20A1, SLC5A8, SLC6A8]	[CLCN6, SLC37A2, SLC4A8]	62.5	37.5	66.9752	33.0248	[CLCA4, CLCN6, SLC1A1, SLC20A1, SLC37A2, SLC4A8, SLC5A8, SLC6A8]
GO:0170055	lipid transmembrane transporter activity	GO_BiologicalProcess-EBI-UniProt-GOA-ACAP-ARAP_11.07.2024_00h00	0.000114416	0.00743705	4.6603e-15	1.07187e-13	[4, 6]	Group30	11.3636	5	Specific for Cluster #1	[SLC10A2, SLC5A8, SLCO4A1]	[ABCD1, SLC27A6]	60	40	64.6045	35.3955	[ABCD1, SLC10A2, SLC27A6, SLC5A8, SLCO4A1]
GO:1901682	sulfur compound transmembrane transporter activity	GO_BiologicalProcess-EBI-UniProt-GOA-ACAP-ARAP_11.07.2024_00h00	7.26156e-07	7.84249e-05	4.6603e-15	1.07187e-13	[4, 6]	Group30	14.8936	7	Specific for Cluster #2	[SLC1A1, SLC44A4]	[ABCC2, ABCC6, ABCD1, SLC19A3, SLC25A13]	28.5714	71.4286	32.7381	67.2619	[ABCC2, ABCC6, ABCD1, SLC19A3, SLC1A1, SLC25A13, SLC44A4]
GO:0000101	sulfur amino acid transport	GO_BiologicalProcess-EBI-UniProt-GOA-ACAP-ARAP_11.07.2024_00h00	6.95795e-05	0.00507931	4.6603e-15	1.07187e-13	[5, 6]	Group30	37.5	3	Specific for Cluster #1	[SLC1A1, SLC3A1, SLC3A2]	[]	100	0	100	0	[SLC1A1, SLC3A1, SLC3A2]
GO:0015807	L-amino acid transport	GO_BiologicalProcess-EBI-UniProt-GOA-ACAP-ARAP_11.07.2024_00h00	2.9397e-05	0.00238115	4.6603e-15	1.07187e-13	[5, 6]	Group30	8.64198	7	None Specific Cluster	[SLC1A1, SLC3A1, SLC3A2]	[SLC25A13, SLC38A11, SLC38A3, SLC38A7]	42.8571	57.1429	47.7154	52.2846	[SLC1A1, SLC25A13, SLC38A11, SLC38A3, SLC38A7, SLC3A1, SLC3A2]
GO:1902475	L-alpha-amino acid transmembrane transport	GO_BiologicalProcess-EBI-UniProt-GOA-ACAP-ARAP_11.07.2024_00h00	2.10888e-05	0.00183473	4.6603e-15	1.07187e-13	[4, 5, 6, 7]	Group30	9.09091	7	None Specific Cluster	[SLC1A1, SLC3A1, SLC3A2]	[SLC25A13, SLC38A11, SLC38A3, SLC38A7]	42.8571	57.1429	47.7154	52.2846	[SLC1A1, SLC25A13, SLC38A11, SLC38A3, SLC38A7, SLC3A1, SLC3A2]
GO:0015175	neutral L-amino acid transmembrane transporter activity	GO_BiologicalProcess-EBI-UniProt-GOA-ACAP-ARAP_11.07.2024_00h00	2.3456e-06	0.000239252	4.6603e-15	1.07187e-13	[5, 6, 7]	Group30	16.6667	6	None Specific Cluster	[SLC1A1, SLC3A2, SLC6A19]	[SLC25A13, SLC38A3, SLC38A7]	50	50	54.8902	45.1098	[SLC1A1, SLC25A13, SLC38A3, SLC38A7, SLC3A2, SLC6A19]
GO:0015291	secondary active transmembrane transporter activity	GO_BiologicalProcess-EBI-UniProt-GOA-ACAP-ARAP_11.07.2024_00h00	1.95888e-10	2.54654e-08	4.6603e-15	1.07187e-13	[5, 7]	Group30	7.34694	18	Specific for Cluster #1	[SLC10A2, SLC1A1, SLC20A1, SLC3A2, SLC44A4, SLC4A4, SLC5A8, SLC6A19, SLC6A8, SLCO4A1]	[SLC24A3, SLC25A13, SLC28A2, SLC30A10, SLC37A2, SLC38A7, SLC4A8, SLC5A4]	55.5556	44.4444	60.3335	39.6665	[SLC10A2, SLC1A1, SLC20A1, SLC24A3, SLC25A13, SLC28A2, SLC30A10, SLC37A2, SLC38A7, SLC3A2, SLC44A4, SLC4A4, SLC4A8, SLC5A4, SLC5A8, SLC6A19, SLC6A8, SLCO4A1]
GO:0015718	monocarboxylic acid transport	GO_BiologicalProcess-EBI-UniProt-GOA-ACAP-ARAP_11.07.2024_00h00	1.63007e-06	0.000172787	4.6603e-15	1.07187e-13	[6]	Group30	7.69231	10	Specific for Cluster #1	[NOS2, PLA2G4F, SLC10A2, SLC5A8, SLC6A8, SLCO4A1]	[ABCC2, ABCD1, CD36, SLC27A6]	60	40	64.6045	35.3955	[ABCC2, ABCD1, CD36, NOS2, PLA2G4F, SLC10A2, SLC27A6, SLC5A8, SLC6A8, SLCO4A1]
GO:0015908	fatty acid transport	GO_BiologicalProcess-EBI-UniProt-GOA-ACAP-ARAP_11.07.2024_00h00	2.71034e-05	0.00227668	4.6603e-15	1.07187e-13	[5, 7]	Group30	8.75	7	Specific for Cluster #1	[NOS2, PLA2G4F, SLC5A8, SLCO4A1]	[ABCD1, CD36, SLC27A6]	57.1429	42.8571	61.8673	38.1327	[ABCD1, CD36, NOS2, PLA2G4F, SLC27A6, SLC5A8, SLCO4A1]
GO:0046943	carboxylic acid transmembrane transporter activity	GO_BiologicalProcess-EBI-UniProt-GOA-ACAP-ARAP_11.07.2024_00h00	2.64684e-07	2.99093e-05	4.6603e-15	1.07187e-13	[5, 6, 7]	Group30	7.27273	12	None Specific Cluster	[SLC10A2, SLC1A1, SLC3A2, SLC5A8, SLC6A8]	[ABCC2, ABCD1, SLC25A13, SLC27A6, SLC38A11, SLC38A3, SLC38A7]	41.6667	58.3333	46.4998	53.5002	[ABCC2, ABCD1, SLC10A2, SLC1A1, SLC25A13, SLC27A6, SLC38A11, SLC38A3, SLC38A7, SLC3A2, SLC5A8, SLC6A8]
GO:0071715	icosanoid transport	GO_BiologicalProcess-EBI-UniProt-GOA-ACAP-ARAP_11.07.2024_00h00	8.10705e-05	0.005756	4.6603e-15	1.07187e-13	[6]	Group30	12.1951	5	Specific for Cluster #1	[NOS2, PLA2G4F, SLCO4A1]	[ABCC2, ABCC6]	60	40	64.6045	35.3955	[ABCC2, ABCC6, NOS2, PLA2G4F, SLCO4A1]
GO:0015179	L-amino acid transmembrane transporter activity	GO_BiologicalProcess-EBI-UniProt-GOA-ACAP-ARAP_11.07.2024_00h00	9.87316e-05	0.00671375	4.6603e-15	1.07187e-13	[5, 6, 7, 8]	Group30	8.82353	6	Specific for Cluster #2	[SLC1A1, SLC3A2]	[SLC25A13, SLC38A11, SLC38A3, SLC38A7]	33.3333	66.6667	37.8267	62.1733	[SLC1A1, SLC25A13, SLC38A11, SLC38A3, SLC38A7, SLC3A2]
GO:0035725	sodium ion transmembrane transport	GO_BiologicalProcess-EBI-UniProt-GOA-ACAP-ARAP_11.07.2024_00h00	2.64684e-07	2.99093e-05	4.6603e-15	1.07187e-13	[5, 7, 8]	Group30	7.27273	12	Specific for Cluster #1	[SLC10A2, SLC1A1, SLC20A1, SLC4A4, SLC5A8, SLC6A19, SLC6A8]	[SLC24A3, SLC28A2, SLC38A7, SLC4A8, SLC5A4]	58.3333	41.6667	63.0115	36.9885	[SLC10A2, SLC1A1, SLC20A1, SLC24A3, SLC28A2, SLC38A7, SLC4A4, SLC4A8, SLC5A4, SLC5A8, SLC6A19, SLC6A8]
GO:0008028	monocarboxylic acid transmembrane transporter activity	GO_BiologicalProcess-EBI-UniProt-GOA-ACAP-ARAP_11.07.2024_00h00	0.000393407	0.0192769	4.6603e-15	1.07187e-13	[6, 7, 8]	Group30	8.77193	5	Specific for Cluster #1	[SLC10A2, SLC5A8, SLC6A8]	[ABCD1, SLC27A6]	60	40	64.6045	35.3955	[ABCD1, SLC10A2, SLC27A6, SLC5A8, SLC6A8]
GO:0015293	symporter activity	GO_BiologicalProcess-EBI-UniProt-GOA-ACAP-ARAP_11.07.2024_00h00	1.04202e-07	1.22958e-05	4.6603e-15	1.07187e-13	[6, 8]	Group30	8.94309	11	Specific for Cluster #1	[SLC10A2, SLC1A1, SLC20A1, SLC4A4, SLC5A8, SLC6A19, SLC6A8]	[SLC28A2, SLC38A7, SLC4A8, SLC5A4]	63.6364	36.3636	68.0452	31.9548	[SLC10A2, SLC1A1, SLC20A1, SLC28A2, SLC38A7, SLC4A4, SLC4A8, SLC5A4, SLC5A8, SLC6A19, SLC6A8]
GO:0015297	antiporter activity	GO_BiologicalProcess-EBI-UniProt-GOA-ACAP-ARAP_11.07.2024_00h00	0.00018419	0.0104989	4.6603e-15	1.07187e-13	[6, 8]	Group30	6.48148	7	Specific for Cluster #2	[SLC44A4, SLC4A4]	[SLC24A3, SLC25A13, SLC30A10, SLC37A2, SLC4A8]	28.5714	71.4286	32.7381	67.2619	[SLC24A3, SLC25A13, SLC30A10, SLC37A2, SLC44A4, SLC4A4, SLC4A8]
GO:0015909	long-chain fatty acid transport	GO_BiologicalProcess-EBI-UniProt-GOA-ACAP-ARAP_11.07.2024_00h00	0.00172037	0.0567721	4.6603e-15	1.07187e-13	[6, 8]	Group30	8.51064	4	Specific for Cluster #2	[PLA2G4F]	[ABCD1, CD36, SLC27A6]	25	75	28.8562	71.1438	[ABCD1, CD36, PLA2G4F, SLC27A6]
GO:0015081	sodium ion transmembrane transporter activity	GO_BiologicalProcess-EBI-UniProt-GOA-ACAP-ARAP_11.07.2024_00h00	5.56327e-07	6.06397e-05	4.6603e-15	1.07187e-13	[6, 7, 8, 9]	Group30	7.58621	11	None Specific Cluster	[SLC10A2, SLC1A1, SLC20A1, SLC4A4, SLC5A8, SLC6A8]	[SLC24A3, SLC28A2, SLC38A7, SLC4A8, SLC5A4]	54.5455	45.4545	59.3525	40.6475	[SLC10A2, SLC1A1, SLC20A1, SLC24A3, SLC28A2, SLC38A7, SLC4A4, SLC4A8, SLC5A4, SLC5A8, SLC6A8]
GO:0015294	solute:monoatomic cation symporter activity	GO_BiologicalProcess-EBI-UniProt-GOA-ACAP-ARAP_11.07.2024_00h00	1.1565e-07	1.35311e-05	4.6603e-15	1.07187e-13	[6, 7, 8, 9]	Group30	10.2041	10	Specific for Cluster #1	[SLC10A2, SLC1A1, SLC20A1, SLC4A4, SLC5A8, SLC6A8]	[SLC28A2, SLC38A7, SLC4A8, SLC5A4]	60	40	64.6045	35.3955	[SLC10A2, SLC1A1, SLC20A1, SLC28A2, SLC38A7, SLC4A4, SLC4A8, SLC5A4, SLC5A8, SLC6A8]
GO:0015355	secondary active monocarboxylate transmembrane transporter activity	GO_BiologicalProcess-EBI-UniProt-GOA-ACAP-ARAP_11.07.2024_00h00	0.0011018	0.0407665	4.6603e-15	1.07187e-13	[6, 7, 8, 9]	Group30	15.7895	3	Specific for Cluster #1	[SLC10A2, SLC5A8, SLC6A8]	[]	100	0	100	0	[SLC10A2, SLC5A8, SLC6A8]
GO:0005343	organic acid:sodium symporter activity	GO_BiologicalProcess-EBI-UniProt-GOA-ACAP-ARAP_11.07.2024_00h00	2.75553e-05	0.00228709	4.6603e-15	1.07187e-13	[5, 7, 8, 9, 10, 11]	Group30	15.1515	5	Specific for Cluster #1	[SLC10A2, SLC1A1, SLC5A8, SLC6A8]	[SLC38A7]	80	20	82.9563	17.0437	[SLC10A2, SLC1A1, SLC38A7, SLC5A8, SLC6A8]
GO:0015370	solute:sodium symporter activity	GO_BiologicalProcess-EBI-UniProt-GOA-ACAP-ARAP_11.07.2024_00h00	5.64975e-09	7.06219e-07	4.6603e-15	1.07187e-13	[7, 8, 9, 10]	Group30	13.8889	10	Specific for Cluster #1	[SLC10A2, SLC1A1, SLC20A1, SLC4A4, SLC5A8, SLC6A8]	[SLC28A2, SLC38A7, SLC4A8, SLC5A4]	60	40	64.6045	35.3955	[SLC10A2, SLC1A1, SLC20A1, SLC28A2, SLC38A7, SLC4A4, SLC4A8, SLC5A4, SLC5A8, SLC6A8]
GO:0140161	monocarboxylate:sodium symporter activity	GO_BiologicalProcess-EBI-UniProt-GOA-ACAP-ARAP_11.07.2024_00h00	0.000534282	0.024577	4.6603e-15	1.07187e-13	[6, 7, 8, 9, 10, 11, 12]	Group30	20	3	Specific for Cluster #1	[SLC10A2, SLC5A8, SLC6A8]	[]	100	0	100	0	[SLC10A2, SLC5A8, SLC6A8]
