# Supplementary material for: Cryptosporidium parvum infection alters the intestinal mucosa transcriptome in neonatal calves: impacts on epithelial barriers and transcellular transport systems
Source: Front Cell Infect Microbiol. 2024 Dec 4;14:1495309. doi: 10.3389/fcimb.2024.1495309 (PMC11656319; doi:10.3389/fcimb.2024.1495309)
Supplement: Supplementary file 6 [file Table6.xlsx]

## Sheet: Sheet1
cellular component annotatetd to differentially expressed genes
#term ID	term description	observed gene count	background gene count	strength	false discovery rate	matching proteins in your network (IDs)	matching proteins in your network (labels)
GO:0045177	Apical part of cell	19	314	0.9	1.91e-08	9913.ENSBTAP00000010387,9913.ENSBTAP00000010925,9913.ENSBTAP00000011214,9913.ENSBTAP00000013173,9913.ENSBTAP00000016342,9913.ENSBTAP00000017614,9913.ENSBTAP00000021256,9913.ENSBTAP00000021363,9913.ENSBTAP00000022630,9913.ENSBTAP00000023161,9913.ENSBTAP00000025456,9913.ENSBTAP00000035796,9913.ENSBTAP00000042762,9913.ENSBTAP00000044179,9913.ENSBTAP00000044493,9913.ENSBTAP00000055648,9913.ENSBTAP000…	CYBRD1,FN1,SLC38A3,ITGB3,LDLR,SLC3A2,ANXA1,SLC10A2,S100G,SLC3A1,SLC1A1,ADGRF5,SLC44A4,TRPM6,ABCC2,SLC6A19,PFKM,CD36,SLC11A2
GO:0005777	Peroxisome	13	117	1.16	1.95e-08	9913.ENSBTAP00000004843,9913.ENSBTAP00000005323,9913.ENSBTAP00000006828,9913.ENSBTAP00000009062,9913.ENSBTAP00000010315,9913.ENSBTAP00000018741,9913.ENSBTAP00000024335,9913.ENSBTAP00000027382,9913.ENSBTAP00000028699,9913.ENSBTAP00000029075,9913.ENSBTAP00000053200,9913.ENSBTAP00000072638,9913.ENSBTAP00000074355	HACL1,IDI1,MVK,NOS2,HMGCR,IDH2,ACAA1,ABCD1,CROT,AMACR,EHHADH,DDO,CAT
GO:0016020	Membrane	114	9318	0.2	1.95e-08	9913.ENSBTAP00000001288,9913.ENSBTAP00000001628,9913.ENSBTAP00000001947,9913.ENSBTAP00000002552,9913.ENSBTAP00000003472,9913.ENSBTAP00000003991,9913.ENSBTAP00000004012,9913.ENSBTAP00000004768,9913.ENSBTAP00000005787,9913.ENSBTAP00000006775,9913.ENSBTAP00000007228,9913.ENSBTAP00000007926,9913.ENSBTAP00000009062,9913.ENSBTAP00000009438,9913.ENSBTAP00000009621,9913.ENSBTAP00000010297,9913.ENSBTAP000…	KCNJ15,CDHR1,OTC,ENPP7,PFKP,MSMO1,SLC50A1,RELN,SLC30A10,PLA2G4F,SQLE,ADGRV1,NOS2,SLC38A7,CD209,KIRREL2,HMGCR,SLC20A1,CYBRD1,SLC5A4,FN1,ITGA11,SOCS3,SLC38A3,NSDHL,SLC6A8,ITGB3,KCNK17,FGFR4,ELOVL6,SLC5A8,AADAC,SLC24A3,SLC29A2,LDLR,FDFT1,SLC3A2,ITGB5,IDH2,SCARB1,ANXA1,SNCA,SLC10A2,SLC28A2,SLCO4A1,DHCR7,S100G,UGT2B10,LRAT,CLCA4,SLC3A1,CYP2W1,SLC4A8,LSS,SLC1A1,AQP11,RDH10,CDH26,ABCD1,CLCN6,ADGRD1,ADGR…
GO:0016021	Integral component of membrane	88	6231	0.26	2.46e-08	9913.ENSBTAP00000001288,9913.ENSBTAP00000001628,9913.ENSBTAP00000002552,9913.ENSBTAP00000003991,9913.ENSBTAP00000004012,9913.ENSBTAP00000005787,9913.ENSBTAP00000007228,9913.ENSBTAP00000007926,9913.ENSBTAP00000009438,9913.ENSBTAP00000009621,9913.ENSBTAP00000010297,9913.ENSBTAP00000010315,9913.ENSBTAP00000010384,9913.ENSBTAP00000010387,9913.ENSBTAP00000010678,9913.ENSBTAP00000011032,9913.ENSBTAP000…	KCNJ15,CDHR1,ENPP7,MSMO1,SLC50A1,SLC30A10,SQLE,ADGRV1,SLC38A7,CD209,KIRREL2,HMGCR,SLC20A1,CYBRD1,SLC5A4,ITGA11,SLC38A3,NSDHL,SLC6A8,ITGB3,KCNK17,FGFR4,ELOVL6,SLC5A8,AADAC,SLC24A3,SLC29A2,LDLR,FDFT1,SLC3A2,ITGB5,SCARB1,SLC10A2,SLC28A2,SLCO4A1,DHCR7,UGT2B10,LRAT,CLCA4,SLC3A1,SLC4A8,SLC1A1,AQP11,RDH10,CDH26,ABCD1,CLCN6,ADGRD1,ADGRF1,KCNK16,ADGRF5,SLC19A3,FLT4,SLC27A6,VCAM1,SLC44A4,SLC48A1,TRPM6,ABCC…
GO:0031224	Intrinsic component of membrane	89	6325	0.26	2.46e-08	9913.ENSBTAP00000001288,9913.ENSBTAP00000001628,9913.ENSBTAP00000002552,9913.ENSBTAP00000003991,9913.ENSBTAP00000004012,9913.ENSBTAP00000005787,9913.ENSBTAP00000007228,9913.ENSBTAP00000007926,9913.ENSBTAP00000009438,9913.ENSBTAP00000009621,9913.ENSBTAP00000010297,9913.ENSBTAP00000010315,9913.ENSBTAP00000010384,9913.ENSBTAP00000010387,9913.ENSBTAP00000010678,9913.ENSBTAP00000011032,9913.ENSBTAP000…	KCNJ15,CDHR1,ENPP7,MSMO1,SLC50A1,SLC30A10,SQLE,ADGRV1,SLC38A7,CD209,KIRREL2,HMGCR,SLC20A1,CYBRD1,SLC5A4,ITGA11,SLC38A3,NSDHL,SLC6A8,ITGB3,KCNK17,FGFR4,ELOVL6,SLC5A8,AADAC,SLC24A3,SLC29A2,LDLR,FDFT1,SLC3A2,ITGB5,SCARB1,SLC10A2,SLC28A2,SLCO4A1,DHCR7,UGT2B10,LRAT,CLCA4,SLC3A1,SLC4A8,SLC1A1,AQP11,RDH10,CDH26,ABCD1,CLCN6,ADGRD1,ADGRF1,KCNK16,ADGRF5,SLC19A3,FLT4,SLC27A6,VCAM1,SLC44A4,SLC48A1,TRPM6,ABCC…
GO:0098590	Plasma membrane region	29	910	0.62	3.06e-08	9913.ENSBTAP00000001628,9913.ENSBTAP00000006775,9913.ENSBTAP00000010387,9913.ENSBTAP00000010925,9913.ENSBTAP00000011214,9913.ENSBTAP00000013173,9913.ENSBTAP00000015948,9913.ENSBTAP00000016342,9913.ENSBTAP00000017614,9913.ENSBTAP00000018959,9913.ENSBTAP00000021256,9913.ENSBTAP00000021363,9913.ENSBTAP00000022630,9913.ENSBTAP00000023161,9913.ENSBTAP00000023868,9913.ENSBTAP00000025456,9913.ENSBTAP000…	CDHR1,PLA2G4F,CYBRD1,FN1,SLC38A3,ITGB3,SLC29A2,LDLR,SLC3A2,SCARB1,ANXA1,SLC10A2,S100G,SLC3A1,SLC4A8,SLC1A1,SLC44A4,TRPM6,ABCC2,SLC40A1,CD81,SLC6A19,SLC4A4,PDE2A,ABCC6,PFKM,CD36,ATP7A,CDH13
GO:0016324	Apical plasma membrane	16	251	0.92	5.37e-08	9913.ENSBTAP00000010387,9913.ENSBTAP00000010925,9913.ENSBTAP00000011214,9913.ENSBTAP00000013173,9913.ENSBTAP00000017614,9913.ENSBTAP00000021256,9913.ENSBTAP00000021363,9913.ENSBTAP00000022630,9913.ENSBTAP00000023161,9913.ENSBTAP00000025456,9913.ENSBTAP00000042762,9913.ENSBTAP00000044179,9913.ENSBTAP00000044493,9913.ENSBTAP00000055648,9913.ENSBTAP00000066012,9913.ENSBTAP00000066341	CYBRD1,FN1,SLC38A3,ITGB3,SLC3A2,ANXA1,SLC10A2,S100G,SLC3A1,SLC1A1,SLC44A4,TRPM6,ABCC2,SLC6A19,PFKM,CD36
GO:0005887	Integral component of plasma membrane	31	1271	0.5	2.67e-06	9913.ENSBTAP00000001628,9913.ENSBTAP00000002552,9913.ENSBTAP00000007926,9913.ENSBTAP00000010297,9913.ENSBTAP00000011032,9913.ENSBTAP00000011214,9913.ENSBTAP00000013141,9913.ENSBTAP00000013173,9913.ENSBTAP00000013646,9913.ENSBTAP00000013942,9913.ENSBTAP00000015768,9913.ENSBTAP00000015948,9913.ENSBTAP00000018278,9913.ENSBTAP00000018959,9913.ENSBTAP00000021720,9913.ENSBTAP00000021795,9913.ENSBTAP000…	CDHR1,ENPP7,ADGRV1,KIRREL2,ITGA11,SLC38A3,SLC6A8,ITGB3,KCNK17,FGFR4,SLC24A3,SLC29A2,ITGB5,SCARB1,SLC28A2,SLCO4A1,CLCA4,SLC1A1,ADGRD1,KCNK16,FLT4,VCAM1,TRPM6,ABCC2,CD81,SLC6A19,PCDH1,NPC1,PDGFRB,SLC11A2,SLC22A17
GO:0071944	Cell periphery	74	5694	0.23	6.17e-05	9913.ENSBTAP00000001288,9913.ENSBTAP00000001628,9913.ENSBTAP00000002552,9913.ENSBTAP00000004768,9913.ENSBTAP00000006775,9913.ENSBTAP00000007926,9913.ENSBTAP00000009062,9913.ENSBTAP00000009621,9913.ENSBTAP00000010297,9913.ENSBTAP00000010384,9913.ENSBTAP00000010387,9913.ENSBTAP00000010678,9913.ENSBTAP00000010925,9913.ENSBTAP00000011032,9913.ENSBTAP00000011214,9913.ENSBTAP00000013141,9913.ENSBTAP000…	KCNJ15,CDHR1,ENPP7,RELN,PLA2G4F,ADGRV1,NOS2,CD209,KIRREL2,SLC20A1,CYBRD1,SLC5A4,FN1,ITGA11,SLC38A3,SLC6A8,ITGB3,KCNK17,FGFR4,SLC24A3,SLC29A2,LDLR,SLC3A2,ITGB5,SCARB1,ANXA1,SNCA,SLC10A2,SLC28A2,SLCO4A1,S100G,CLCA4,SLC3A1,SLC4A8,SLC1A1,AQP11,CDH26,ADGRD1,ADGRF1,AMACR,KCNK16,SLC19A3,FLT4,SAMHD1,VCAM1,SLC44A4,SLC48A1,TRPM6,ABCC2,SLC40A1,LAMB2,NPC1L1,CD81,SLC6A19,SLC4A4,PDE2A,SLC22A16,ABCC6,SLC41A2,PC…
GO:0016323	Basolateral plasma membrane	10	159	0.91	0.0001	9913.ENSBTAP00000015948,9913.ENSBTAP00000016342,9913.ENSBTAP00000017614,9913.ENSBTAP00000021256,9913.ENSBTAP00000022630,9913.ENSBTAP00000045304,9913.ENSBTAP00000054606,9913.ENSBTAP00000060761,9913.ENSBTAP00000062624,9913.ENSBTAP00000072402	SLC29A2,LDLR,SLC3A2,ANXA1,S100G,SLC40A1,CD81,SLC4A4,ABCC6,ATP7A
GO:0005886	Plasma membrane	69	5299	0.23	0.00017	9913.ENSBTAP00000001288,9913.ENSBTAP00000001628,9913.ENSBTAP00000002552,9913.ENSBTAP00000004768,9913.ENSBTAP00000006775,9913.ENSBTAP00000007926,9913.ENSBTAP00000009062,9913.ENSBTAP00000009621,9913.ENSBTAP00000010297,9913.ENSBTAP00000010384,9913.ENSBTAP00000010387,9913.ENSBTAP00000010678,9913.ENSBTAP00000010925,9913.ENSBTAP00000011032,9913.ENSBTAP00000011214,9913.ENSBTAP00000013141,9913.ENSBTAP000…	KCNJ15,CDHR1,ENPP7,RELN,PLA2G4F,ADGRV1,NOS2,CD209,KIRREL2,SLC20A1,CYBRD1,SLC5A4,FN1,ITGA11,SLC38A3,SLC6A8,ITGB3,KCNK17,FGFR4,SLC24A3,SLC29A2,LDLR,SLC3A2,ITGB5,SCARB1,ANXA1,SNCA,SLC10A2,SLC28A2,SLCO4A1,S100G,CLCA4,SLC3A1,SLC4A8,SLC1A1,AQP11,CDH26,ADGRD1,ADGRF1,AMACR,KCNK16,SLC19A3,FLT4,SAMHD1,VCAM1,SLC44A4,SLC48A1,TRPM6,ABCC2,SLC40A1,NPC1L1,CD81,SLC6A19,SLC4A4,PDE2A,SLC22A16,ABCC6,SLC41A2,PCDH1,NP…
GO:0110165	Cellular anatomical entity	163	18869	0.05	0.00029	9913.ENSBTAP00000001288,9913.ENSBTAP00000001453,9913.ENSBTAP00000001588,9913.ENSBTAP00000001628,9913.ENSBTAP00000001829,9913.ENSBTAP00000001947,9913.ENSBTAP00000002552,9913.ENSBTAP00000003472,9913.ENSBTAP00000003660,9913.ENSBTAP00000003991,9913.ENSBTAP00000004012,9913.ENSBTAP00000004615,9913.ENSBTAP00000004768,9913.ENSBTAP00000004843,9913.ENSBTAP00000005088,9913.ENSBTAP00000005323,9913.ENSBTAP000…	KCNJ15,PLEKHA3,GIMAP7,CDHR1,RDH16,OTC,ENPP7,PFKP,ACAT2,MSMO1,SLC50A1,GSTP1,RELN,HACL1,HMGCS2,IDI1,SLC30A10,HAAO,PLA2G4F,MVK,SQLE,ADGRV1,SUCLA2,NOS2,SLC38A7,CD209,SMAD9,KIRREL2,CSAD,HMGCR,SLC20A1,CYBRD1,SLC5A4,FN1,ITGA11,SOCS3,SLC38A3,ALDH2,ALDH1A3,NSDHL,SLC6A8,ITGB3,ALDH1A2,KCNK17,CDK3,FGFR4,ELOVL6,CCL14,FDPS,SLC5A8,AADAC,ALDH18A1,HMGCS1,SLC24A3,SLC29A2,MVD,LDLR,APOC3,FDFT1,ACAT1,ACAD8,SLC3A2,ITG…
GO:0005737	Cytoplasm	105	10284	0.12	0.0044	9913.ENSBTAP00000001453,9913.ENSBTAP00000001588,9913.ENSBTAP00000001947,9913.ENSBTAP00000002552,9913.ENSBTAP00000003472,9913.ENSBTAP00000003660,9913.ENSBTAP00000003991,9913.ENSBTAP00000004615,9913.ENSBTAP00000004768,9913.ENSBTAP00000004843,9913.ENSBTAP00000005088,9913.ENSBTAP00000005323,9913.ENSBTAP00000005787,9913.ENSBTAP00000006132,9913.ENSBTAP00000006775,9913.ENSBTAP00000006828,9913.ENSBTAP000…	PLEKHA3,GIMAP7,OTC,ENPP7,PFKP,ACAT2,MSMO1,GSTP1,RELN,HACL1,HMGCS2,IDI1,SLC30A10,HAAO,PLA2G4F,MVK,SQLE,ADGRV1,SUCLA2,NOS2,SMAD9,CSAD,HMGCR,CYBRD1,FN1,ALDH2,ALDH1A3,NSDHL,ITGB3,ALDH1A2,FGFR4,ELOVL6,FDPS,AADAC,ALDH18A1,HMGCS1,MVD,LDLR,FDFT1,ACAT1,ACAD8,IDH2,SCARB1,AMPD3,ANXA1,SNCA,ADH5,DHCR7,MT3,S100G,LRAT,AAMDC,CYP2W1,ACAA1,ACSS3,LSS,SLC1A1,AQP11,RDH10,ABCD1,PRPS2,CROT,AMACR,ADGRF5,FLT4,SUGCT,SLC48…
GO:0005604	Basement membrane	6	81	0.98	0.0053	9913.ENSBTAP00000010925,9913.ENSBTAP00000051130,9913.ENSBTAP00000067089,9913.ENSBTAP00000067771,9913.ENSBTAP00000070662,9913.ENSBTAP00000072627	FN1,LAMB2,COL4A5,LAMA4,LAMC2,COL4A6
GO:0005783	Endoplasmic reticulum	25	1393	0.37	0.0069	9913.ENSBTAP00000003991,9913.ENSBTAP00000007228,9913.ENSBTAP00000010315,9913.ENSBTAP00000012167,9913.ENSBTAP00000013942,9913.ENSBTAP00000013967,9913.ENSBTAP00000015373,9913.ENSBTAP00000016504,9913.ENSBTAP00000021892,9913.ENSBTAP00000022813,9913.ENSBTAP00000023544,9913.ENSBTAP00000025201,9913.ENSBTAP00000026547,9913.ENSBTAP00000026830,9913.ENSBTAP00000027382,9913.ENSBTAP00000044619,9913.ENSBTAP000…	MSMO1,SQLE,HMGCR,NSDHL,FGFR4,ELOVL6,AADAC,FDFT1,DHCR7,LRAT,CYP2W1,LSS,AQP11,RDH10,ABCD1,PKM,PDE2A,ACSL6,TM7SF2,SLC37A2,NPC1,INSIG1,ATP2A2,DHCR24,ELOVL1
GO:0005789	Endoplasmic reticulum membrane	17	751	0.47	0.0074	9913.ENSBTAP00000003991,9913.ENSBTAP00000007228,9913.ENSBTAP00000010315,9913.ENSBTAP00000012167,9913.ENSBTAP00000013967,9913.ENSBTAP00000015373,9913.ENSBTAP00000016504,9913.ENSBTAP00000021892,9913.ENSBTAP00000022813,9913.ENSBTAP00000025201,9913.ENSBTAP00000026830,9913.ENSBTAP00000027382,9913.ENSBTAP00000062230,9913.ENSBTAP00000063485,9913.ENSBTAP00000065040,9913.ENSBTAP00000066955,9913.ENSBTAP000…	MSMO1,SQLE,HMGCR,NSDHL,ELOVL6,AADAC,FDFT1,DHCR7,LRAT,LSS,RDH10,ABCD1,TM7SF2,SLC37A2,INSIG1,ATP2A2,ELOVL1
GO:0031526	Brush border membrane	4	34	1.18	0.0149	9913.ENSBTAP00000010387,9913.ENSBTAP00000023161,9913.ENSBTAP00000055648,9913.ENSBTAP00000066341	CYBRD1,SLC3A1,SLC6A19,CD36
GO:0009986	Cell surface	16	762	0.44	0.0228	9913.ENSBTAP00000007926,9913.ENSBTAP00000009621,9913.ENSBTAP00000011032,9913.ENSBTAP00000013173,9913.ENSBTAP00000016342,9913.ENSBTAP00000017614,9913.ENSBTAP00000018278,9913.ENSBTAP00000018959,9913.ENSBTAP00000021256,9913.ENSBTAP00000023544,9913.ENSBTAP00000026547,9913.ENSBTAP00000035796,9913.ENSBTAP00000060761,9913.ENSBTAP00000066341,9913.ENSBTAP00000072465,9913.ENSBTAP00000073721	ADGRV1,CD209,ITGA11,ITGB3,LDLR,SLC3A2,ITGB5,SCARB1,ANXA1,CYP2W1,AQP11,ADGRF5,SLC4A4,CD36,SLC11A2,CDH13
GO:0005945	6-phosphofructokinase complex	2	3	1.94	0.0397	9913.ENSBTAP00000003472,9913.ENSBTAP00000066012	PFKP,PFKM
