# Supplementary material for: Cryptosporidium parvum infection alters the intestinal mucosa transcriptome in neonatal calves: impacts on epithelial barriers and transcellular transport systems
Source: Front Cell Infect Microbiol. 2024 Dec 4;14:1495309. doi: 10.3389/fcimb.2024.1495309 (PMC11656319; doi:10.3389/fcimb.2024.1495309)
Supplement: Supplementary file 8 [file Table8.xlsx]

## Sheet: enrichment.selected (30)
selected apoptosis and progremmed cell death pathways in the infected calves
category	term ID	term description	observed gene count	false discovery rate	matching proteins in your network (labels)
GO Process	GO:0009605	Response to external stimulus	100	2.12e-38	PIM1,LTF,PLXND1,LYZ1,RELN,BMP4,GIP,DLK2,LYZ2,NOS2,CCL4,EBD,TRIM10,LOC112441507,EDN1,SLC38A3,ATF3,CORO1A,RNASE6,MAP3K5,ITGB6,ALDH1A3,UBD,ITGB3,GZMB,CCL14,TRIM68,FOXA3,LDLR,IFNG,EDNRA,TBX21,SREBF2,OAS2,CXCR3,GBP5,GSDME,CXCR6,ANXA1,SNCA,ADH5,COTL1,NUCB2,IL36RN,CXCL17,SLFN11,LYN,C5AR1,HIF1A,SCG2,GZMA,BBS2,CCL3,BATF,SH2D1A,CCL24,LYZ,SFRP1,SAMHD1,IRF1,C2,LOC107131209,COLEC12,C5AR2,LAMB2,CRY1,LOC783604,…
GO Process	GO:0042981	Regulation of apoptotic process	76	1.11e-33	PIM1,TOX3,FFAR4,GCG,PRKRA,ST3GAL1,LTF,PLXND1,DOCK8,RNF34,BMP4,SLC30A10,DUSP6,CKMT1A,RARG,SOCS3,ATF3,CORO1A,MRE11,MAP3K5,ALDH1A3,SFN,UBD,CALHM2,SCIN,ALDH1A2,PCGF2,PLA2G3,IFNG,ZNF268,CXCR3,LANCL1,GSDME,WNT10B,ANXA1,SNCA,TGM2,DSTYK,CCND2,PLK2,MT3,KITLG,KIFAP3,NUPR1,LYN,HIF1A,SCG2,GZMA,CCL3,SFRP1,BACE1,FLT4,AURKA,TFRC,TCIM,IGFBP3,BCLAF1,PRKCQ,IDO1,CDKN2D,BMF,LRP8,CAST,HMGN5,IFI6,TGFB2,TNFAIP8L3,GPAM,…
GO Process	GO:0043069	Negative regulation of programmed cell death	48	6.61e-20	PIM1,TOX3,FFAR4,GCG,ST3GAL1,LTF,PLXND1,DOCK8,RNF34,BMP4,SLC30A10,CKMT1A,SOCS3,CORO1A,MRE11,SFN,KANK2,PCGF2,PLA2G3,ZNF268,CXCR3,SNCA,DSTYK,CCND2,PLK2,MT3,KITLG,KIFAP3,NUPR1,HIF1A,SCG2,SFRP1,FLT4,AURKA,TFRC,TCIM,PRKCQ,IDO1,CDKN2D,CAST,HMGN5,IFI6,GPAM,ITGA6,GPX4,DHCR24,OXR1,CAT
GO Process	GO:0043068	Positive regulation of programmed cell death	34	4.71e-17	PRKRA,BMP4,DUSP6,NOS2,RARG,ATF3,MAP3K5,ALDH1A3,UBD,CALHM2,SCIN,ALDH1A2,IFNG,ZNF268,GSDME,WNT10B,ANXA1,TGM2,NUPR1,LYN,GZMA,CCL3,SFRP1,BACE1,IGFBP3,BCLAF1,IDO1,BMF,TGFB2,ITGA6,IL20RA,NR3C1,LOC504548,LGALS2
GO Process	GO:0006979	Response to oxidative stress	28	1.48e-16	RNF112,PRKRA,GSR,EDN1,MAP3K5,PCGF2,EDNRA,ETV5,ANXA1,SNCA,DUOX2,MT3,MMP2,HIF1A,ALS2,MSRB2,ETFDH,FKBP1B,CHD6,ATP2A2,GPX4,EPAS1,NCOA7,DHCR24,OXR1,STK24,ERO1A,CAT
GO Process	GO:0006915	Apoptotic process	33	9.24e-10	PIM1,RNF34,RARG,CORO1A,MAP3K5,ALDH1A3,SFN,KANK2,PCGF2,IFNG,EDNRA,SNCA,MT3,KITLG,KIFAP3,NUPR1,HIF1A,SFRP1,RNF186,IRF1,AURKA,TCIM,IGFBP3,BCLAF1,BMF,IFI6,TGFB2,GPAM,TLR3,DAPL1,OXR1,STK24,ERO1A
			Biological Process annotated to differntilaly expressed oxidative and apoptosis related genes
